# Supplementary material for: Spatial transcriptomics reveals molecular dysfunction associated with cortical Lewy pathology
Source: Nat Commun. 2024 Mar 26;15:2642. doi: 10.1038/s41467-024-47027-8 (PMC10966039; doi:10.1038/s41467-024-47027-8)
Supplement: Supplementary file 4 — Source data [file 41467_2024_47027_MOESM4_ESM.xlsx]

## Sheet: Fig. 1C
Fig. 1C: Quantification of the number of Lewy bodies by cortical layer in each case (scale is log-fold)
L2/3	L5	L6
-0.35686	-0.19776	0.518947
-0.41739	0.109274	-0.17094
-0.57499	0.209148	-0.15787
-0.03121	0.610036	0.310101
-0.22622	0.67685	0.714946
0.387663	0.773521	0.388461
0.238835	0.788014	0.626001
0.082893	0.78938	0.422411
0.490691	0.898959	-0.75219
0.19711	1.01552	-0.178
1.00264	1.20197	1.07369
0.752008	1.21898	1.28334

## Sheet: Fig. 3A
Fig. 3A: pSyn pathology quantification in 3 MPI mice
Mouse	Months post-injection	Side	Parent Region	Daughter Region	Genotype	Treatment	Sex	Inclusions/region
IM 101	3	left	ACAd	ACAd1	WT	mPFF	F	0
IM 102	3	left	ACAd	ACAd1	WT	mPFF	F	0
IM 103	3	left	ACAd	ACAd1	WT	mPFF	F	0
IM 104	3	left	ACAd	ACAd1	WT	mPFF	F	0
IM 66	3	left	ACAd	ACAd1	WT	mPFF	F	0
IM 67	3	left	ACAd	ACAd1	WT	mPFF	F	0
IM 69	3	left	ACAd	ACAd1	WT	mPFF	M	0
IM 71	3	left	ACAd	ACAd1	WT	mPFF	M	0
IM 72	3	left	ACAd	ACAd1	WT	mPFF	M	0
IM 98	3	left	ACAd	ACAd1	WT	mPFF	M	0
IM 99	3	left	ACAd	ACAd1	WT	mPFF	M	0
IM100	3	left	ACAd	ACAd1	WT	mPFF	M	0
IM 101	3	left	ACAd	ACAd2/3	WT	mPFF	F	2
IM 102	3	left	ACAd	ACAd2/3	WT	mPFF	F	0
IM 103	3	left	ACAd	ACAd2/3	WT	mPFF	F	0
IM 104	3	left	ACAd	ACAd2/3	WT	mPFF	F	0
IM 66	3	left	ACAd	ACAd2/3	WT	mPFF	F	0
IM 67	3	left	ACAd	ACAd2/3	WT	mPFF	F	0
IM 69	3	left	ACAd	ACAd2/3	WT	mPFF	M	0
IM 71	3	left	ACAd	ACAd2/3	WT	mPFF	M	0
IM 72	3	left	ACAd	ACAd2/3	WT	mPFF	M	0
IM 98	3	left	ACAd	ACAd2/3	WT	mPFF	M	0
IM 99	3	left	ACAd	ACAd2/3	WT	mPFF	M	0
IM100	3	left	ACAd	ACAd2/3	WT	mPFF	M	1
IM 101	3	left	ACAd	ACAd5	WT	mPFF	F	0
IM 102	3	left	ACAd	ACAd5	WT	mPFF	F	1
IM 103	3	left	ACAd	ACAd5	WT	mPFF	F	0
IM 104	3	left	ACAd	ACAd5	WT	mPFF	F	3
IM 66	3	left	ACAd	ACAd5	WT	mPFF	F	1
IM 67	3	left	ACAd	ACAd5	WT	mPFF	F	0
IM 69	3	left	ACAd	ACAd5	WT	mPFF	M	0
IM 71	3	left	ACAd	ACAd5	WT	mPFF	M	0
IM 72	3	left	ACAd	ACAd5	WT	mPFF	M	2
IM 98	3	left	ACAd	ACAd5	WT	mPFF	M	0
IM 99	3	left	ACAd	ACAd5	WT	mPFF	M	0
IM100	3	left	ACAd	ACAd5	WT	mPFF	M	1
IM 101	3	left	ACAd	ACAd6a	WT	mPFF	F	0
IM 102	3	left	ACAd	ACAd6a	WT	mPFF	F	0
IM 103	3	left	ACAd	ACAd6a	WT	mPFF	F	1
IM 104	3	left	ACAd	ACAd6a	WT	mPFF	F	0
IM 66	3	left	ACAd	ACAd6a	WT	mPFF	F	0
IM 67	3	left	ACAd	ACAd6a	WT	mPFF	F	0
IM 69	3	left	ACAd	ACAd6a	WT	mPFF	M	0
IM 71	3	left	ACAd	ACAd6a	WT	mPFF	M	0
IM 72	3	left	ACAd	ACAd6a	WT	mPFF	M	0
IM 98	3	left	ACAd	ACAd6a	WT	mPFF	M	0
IM 99	3	left	ACAd	ACAd6a	WT	mPFF	M	0
IM100	3	left	ACAd	ACAd6a	WT	mPFF	M	0
IM 101	3	left	ACAd	ACAd6b	WT	mPFF	F	0
IM 102	3	left	ACAd	ACAd6b	WT	mPFF	F	0
IM 103	3	left	ACAd	ACAd6b	WT	mPFF	F	0
IM 104	3	left	ACAd	ACAd6b	WT	mPFF	F	0
IM 66	3	left	ACAd	ACAd6b	WT	mPFF	F	0
IM 67	3	left	ACAd	ACAd6b	WT	mPFF	F	0
IM 69	3	left	ACAd	ACAd6b	WT	mPFF	M	0
IM 71	3	left	ACAd	ACAd6b	WT	mPFF	M	0
IM 72	3	left	ACAd	ACAd6b	WT	mPFF	M	0
IM 98	3	left	ACAd	ACAd6b	WT	mPFF	M	0
IM 99	3	left	ACAd	ACAd6b	WT	mPFF	M	0
IM100	3	left	ACAd	ACAd6b	WT	mPFF	M	0
IM 101	3	left	ACAv	ACAv1	WT	mPFF	F	0
IM 102	3	left	ACAv	ACAv1	WT	mPFF	F	0
IM 103	3	left	ACAv	ACAv1	WT	mPFF	F	0
IM 104	3	left	ACAv	ACAv1	WT	mPFF	F	0
IM 66	3	left	ACAv	ACAv1	WT	mPFF	F	0
IM 67	3	left	ACAv	ACAv1	WT	mPFF	F	0
IM 69	3	left	ACAv	ACAv1	WT	mPFF	M	0
IM 71	3	left	ACAv	ACAv1	WT	mPFF	M	0
IM 72	3	left	ACAv	ACAv1	WT	mPFF	M	0
IM 98	3	left	ACAv	ACAv1	WT	mPFF	M	0
IM 99	3	left	ACAv	ACAv1	WT	mPFF	M	0
IM100	3	left	ACAv	ACAv1	WT	mPFF	M	0
IM 101	3	left	ACAv	ACAv2/3	WT	mPFF	F	0
IM 102	3	left	ACAv	ACAv2/3	WT	mPFF	F	0
IM 103	3	left	ACAv	ACAv2/3	WT	mPFF	F	0
IM 104	3	left	ACAv	ACAv2/3	WT	mPFF	F	1
IM 66	3	left	ACAv	ACAv2/3	WT	mPFF	F	0
IM 67	3	left	ACAv	ACAv2/3	WT	mPFF	F	0
IM 69	3	left	ACAv	ACAv2/3	WT	mPFF	M	0
IM 71	3	left	ACAv	ACAv2/3	WT	mPFF	M	0
IM 72	3	left	ACAv	ACAv2/3	WT	mPFF	M	0
IM 98	3	left	ACAv	ACAv2/3	WT	mPFF	M	0
IM 99	3	left	ACAv	ACAv2/3	WT	mPFF	M	0
IM100	3	left	ACAv	ACAv2/3	WT	mPFF	M	0
IM 101	3	left	ACAv	ACAv5	WT	mPFF	F	1
IM 102	3	left	ACAv	ACAv5	WT	mPFF	F	1
IM 103	3	left	ACAv	ACAv5	WT	mPFF	F	0
IM 104	3	left	ACAv	ACAv5	WT	mPFF	F	1
IM 66	3	left	ACAv	ACAv5	WT	mPFF	F	0
IM 67	3	left	ACAv	ACAv5	WT	mPFF	F	0
IM 69	3	left	ACAv	ACAv5	WT	mPFF	M	0
IM 71	3	left	ACAv	ACAv5	WT	mPFF	M	0
IM 72	3	left	ACAv	ACAv5	WT	mPFF	M	0
IM 98	3	left	ACAv	ACAv5	WT	mPFF	M	1
IM 99	3	left	ACAv	ACAv5	WT	mPFF	M	0
IM100	3	left	ACAv	ACAv5	WT	mPFF	M	0
IM 101	3	left	ACAv	ACAv6a	WT	mPFF	F	0
IM 102	3	left	ACAv	ACAv6a	WT	mPFF	F	0
IM 103	3	left	ACAv	ACAv6a	WT	mPFF	F	1
IM 104	3	left	ACAv	ACAv6a	WT	mPFF	F	0
IM 66	3	left	ACAv	ACAv6a	WT	mPFF	F	0
IM 67	3	left	ACAv	ACAv6a	WT	mPFF	F	0
IM 69	3	left	ACAv	ACAv6a	WT	mPFF	M	0
IM 71	3	left	ACAv	ACAv6a	WT	mPFF	M	0
IM 72	3	left	ACAv	ACAv6a	WT	mPFF	M	0
IM 98	3	left	ACAv	ACAv6a	WT	mPFF	M	0
IM 99	3	left	ACAv	ACAv6a	WT	mPFF	M	0
IM100	3	left	ACAv	ACAv6a	WT	mPFF	M	0
IM 101	3	left	ACAv	ACAv6b	WT	mPFF	F	0
IM 102	3	left	ACAv	ACAv6b	WT	mPFF	F	0
IM 103	3	left	ACAv	ACAv6b	WT	mPFF	F	0
IM 104	3	left	ACAv	ACAv6b	WT	mPFF	F	0
IM 66	3	left	ACAv	ACAv6b	WT	mPFF	F	0
IM 67	3	left	ACAv	ACAv6b	WT	mPFF	F	0
IM 69	3	left	ACAv	ACAv6b	WT	mPFF	M	0
IM 71	3	left	ACAv	ACAv6b	WT	mPFF	M	0
IM 98	3	left	ACAv	ACAv6b	WT	mPFF	M	0
IM 99	3	left	ACAv	ACAv6b	WT	mPFF	M	0
IM100	3	left	ACAv	ACAv6b	WT	mPFF	M	0
IM 101	3	left	ACB	ACB	WT	mPFF	F	0
IM 102	3	left	ACB	ACB	WT	mPFF	F	0
IM 103	3	left	ACB	ACB	WT	mPFF	F	0
IM 104	3	left	ACB	ACB	WT	mPFF	F	0
IM 66	3	left	ACB	ACB	WT	mPFF	F	0
IM 67	3	left	ACB	ACB	WT	mPFF	F	0
IM 69	3	left	ACB	ACB	WT	mPFF	M	0
IM 71	3	left	ACB	ACB	WT	mPFF	M	0
IM 72	3	left	ACB	ACB	WT	mPFF	M	1
IM 98	3	left	ACB	ACB	WT	mPFF	M	1
IM 99	3	left	ACB	ACB	WT	mPFF	M	0
IM100	3	left	ACB	ACB	WT	mPFF	M	0
IM 101	3	left	In	aco	WT	mPFF	F	0
IM 102	3	left	In	aco	WT	mPFF	F	0
IM 103	3	left	In	aco	WT	mPFF	F	0
IM 104	3	left	In	aco	WT	mPFF	F	0
IM 66	3	left	In	aco	WT	mPFF	F	0
IM 67	3	left	In	aco	WT	mPFF	F	0
IM 69	3	left	In	aco	WT	mPFF	M	0
IM 71	3	left	In	aco	WT	mPFF	M	0
IM 72	3	left	In	aco	WT	mPFF	M	0
IM 98	3	left	In	aco	WT	mPFF	M	0
IM 99	3	left	In	aco	WT	mPFF	M	0
IM100	3	left	In	aco	WT	mPFF	M	0
IM 101	3	left	AId	AId1	WT	mPFF	F	0
IM 103	3	left	AId	AId1	WT	mPFF	F	0
IM 104	3	left	AId	AId1	WT	mPFF	F	0
IM 66	3	left	AId	AId1	WT	mPFF	F	0
IM 67	3	left	AId	AId1	WT	mPFF	F	0
IM 69	3	left	AId	AId1	WT	mPFF	M	0
IM 71	3	left	AId	AId1	WT	mPFF	M	0
IM 72	3	left	AId	AId1	WT	mPFF	M	0
IM 99	3	left	AId	AId1	WT	mPFF	M	0
IM100	3	left	AId	AId1	WT	mPFF	M	0
IM 101	3	left	AId	AId2/3	WT	mPFF	F	0
IM 102	3	left	AId	AId2/3	WT	mPFF	F	0
IM 103	3	left	AId	AId2/3	WT	mPFF	F	0
IM 104	3	left	AId	AId2/3	WT	mPFF	F	0
IM 66	3	left	AId	AId2/3	WT	mPFF	F	0
IM 67	3	left	AId	AId2/3	WT	mPFF	F	0
IM 69	3	left	AId	AId2/3	WT	mPFF	M	0
IM 71	3	left	AId	AId2/3	WT	mPFF	M	0
IM 72	3	left	AId	AId2/3	WT	mPFF	M	1
IM 99	3	left	AId	AId2/3	WT	mPFF	M	0
IM100	3	left	AId	AId2/3	WT	mPFF	M	0
IM 101	3	left	AId	AId5	WT	mPFF	F	1
IM 102	3	left	AId	AId5	WT	mPFF	F	0
IM 103	3	left	AId	AId5	WT	mPFF	F	0
IM 104	3	left	AId	AId5	WT	mPFF	F	2
IM 66	3	left	AId	AId5	WT	mPFF	F	0
IM 67	3	left	AId	AId5	WT	mPFF	F	1
IM 69	3	left	AId	AId5	WT	mPFF	M	0
IM 71	3	left	AId	AId5	WT	mPFF	M	1
IM 72	3	left	AId	AId5	WT	mPFF	M	4
IM 98	3	left	AId	AId5	WT	mPFF	M	0
IM 99	3	left	AId	AId5	WT	mPFF	M	0
IM100	3	left	AId	AId5	WT	mPFF	M	1
IM 101	3	left	AId	AId6a	WT	mPFF	F	1
IM 102	3	left	AId	AId6a	WT	mPFF	F	0
IM 103	3	left	AId	AId6a	WT	mPFF	F	0
IM 104	3	left	AId	AId6a	WT	mPFF	F	0
IM 66	3	left	AId	AId6a	WT	mPFF	F	0
IM 67	3	left	AId	AId6a	WT	mPFF	F	0
IM 69	3	left	AId	AId6a	WT	mPFF	M	0
IM 71	3	left	AId	AId6a	WT	mPFF	M	0
IM 72	3	left	AId	AId6a	WT	mPFF	M	0
IM 98	3	left	AId	AId6a	WT	mPFF	M	0
IM 99	3	left	AId	AId6a	WT	mPFF	M	0
IM100	3	left	AId	AId6a	WT	mPFF	M	0
IM 101	3	left	AId	AId6b	WT	mPFF	F	0
IM 102	3	left	AId	AId6b	WT	mPFF	F	0
IM 103	3	left	AId	AId6b	WT	mPFF	F	0
IM 104	3	left	AId	AId6b	WT	mPFF	F	0
IM 66	3	left	AId	AId6b	WT	mPFF	F	0
IM 67	3	left	AId	AId6b	WT	mPFF	F	0
IM 69	3	left	AId	AId6b	WT	mPFF	M	0
IM 71	3	left	AId	AId6b	WT	mPFF	M	0
IM 72	3	left	AId	AId6b	WT	mPFF	M	0
IM 98	3	left	AId	AId6b	WT	mPFF	M	0
IM 99	3	left	AId	AId6b	WT	mPFF	M	0
IM100	3	left	AId	AId6b	WT	mPFF	M	0
IM 102	3	left	AIp	AIp1	WT	mPFF	F	0
IM 99	3	left	AIp	AIp1	WT	mPFF	M	0
IM 102	3	left	AIp	AIp2/3	WT	mPFF	F	0
IM 101	3	left	AIv	AIv1	WT	mPFF	F	0
IM 103	3	left	AIv	AIv1	WT	mPFF	F	0
IM 104	3	left	AIv	AIv1	WT	mPFF	F	0
IM 66	3	left	AIv	AIv1	WT	mPFF	F	0
IM 67	3	left	AIv	AIv1	WT	mPFF	F	0
IM 69	3	left	AIv	AIv1	WT	mPFF	M	0
IM 71	3	left	AIv	AIv1	WT	mPFF	M	0
IM 72	3	left	AIv	AIv1	WT	mPFF	M	0
IM 99	3	left	AIv	AIv1	WT	mPFF	M	0
IM100	3	left	AIv	AIv1	WT	mPFF	M	0
IM 101	3	left	AIv	AIv2/3	WT	mPFF	F	0
IM 102	3	left	AIv	AIv2/3	WT	mPFF	F	0
IM 103	3	left	AIv	AIv2/3	WT	mPFF	F	0
IM 104	3	left	AIv	AIv2/3	WT	mPFF	F	0
IM 66	3	left	AIv	AIv2/3	WT	mPFF	F	0
IM 67	3	left	AIv	AIv2/3	WT	mPFF	F	0
IM 69	3	left	AIv	AIv2/3	WT	mPFF	M	0
IM 71	3	left	AIv	AIv2/3	WT	mPFF	M	0
IM 72	3	left	AIv	AIv2/3	WT	mPFF	M	0
IM 98	3	left	AIv	AIv2/3	WT	mPFF	M	0
IM 99	3	left	AIv	AIv2/3	WT	mPFF	M	1
IM100	3	left	AIv	AIv2/3	WT	mPFF	M	0
IM 101	3	left	AIv	AIv5	WT	mPFF	F	0
IM 102	3	left	AIv	AIv5	WT	mPFF	F	0
IM 103	3	left	AIv	AIv5	WT	mPFF	F	0
IM 104	3	left	AIv	AIv5	WT	mPFF	F	1
IM 66	3	left	AIv	AIv5	WT	mPFF	F	0
IM 67	3	left	AIv	AIv5	WT	mPFF	F	0
IM 69	3	left	AIv	AIv5	WT	mPFF	M	0
IM 71	3	left	AIv	AIv5	WT	mPFF	M	0
IM 72	3	left	AIv	AIv5	WT	mPFF	M	0
IM 98	3	left	AIv	AIv5	WT	mPFF	M	0
IM 99	3	left	AIv	AIv5	WT	mPFF	M	0
IM100	3	left	AIv	AIv5	WT	mPFF	M	1
IM 101	3	left	AIv	AIv6a	WT	mPFF	F	0
IM 102	3	left	AIv	AIv6a	WT	mPFF	F	0
IM 103	3	left	AIv	AIv6a	WT	mPFF	F	0
IM 104	3	left	AIv	AIv6a	WT	mPFF	F	1
IM 66	3	left	AIv	AIv6a	WT	mPFF	F	0
IM 67	3	left	AIv	AIv6a	WT	mPFF	F	0
IM 69	3	left	AIv	AIv6a	WT	mPFF	M	0
IM 71	3	left	AIv	AIv6a	WT	mPFF	M	0
IM 72	3	left	AIv	AIv6a	WT	mPFF	M	0
IM 98	3	left	AIv	AIv6a	WT	mPFF	M	0
IM 99	3	left	AIv	AIv6a	WT	mPFF	M	0
IM100	3	left	AIv	AIv6a	WT	mPFF	M	0
IM 98	3	left	AVPV	AVPV	WT	mPFF	M	0
IM 99	3	left	AVPV	AVPV	WT	mPFF	M	0
IM 102	3	left	cc	ccb	WT	mPFF	F	0
IM 103	3	left	cc	ccb	WT	mPFF	F	0
IM 98	3	left	cc	ccb	WT	mPFF	M	0
IM 99	3	left	cc	ccb	WT	mPFF	M	0
IM 101	3	left	ccg	ccg	WT	mPFF	F	0
IM 102	3	left	ccg	ccg	WT	mPFF	F	0
IM 103	3	left	ccg	ccg	WT	mPFF	F	0
IM 104	3	left	ccg	ccg	WT	mPFF	F	0
IM 66	3	left	ccg	ccg	WT	mPFF	F	0
IM 67	3	left	ccg	ccg	WT	mPFF	F	0
IM 69	3	left	ccg	ccg	WT	mPFF	M	0
IM 71	3	left	ccg	ccg	WT	mPFF	M	1
IM 72	3	left	ccg	ccg	WT	mPFF	M	0
IM 98	3	left	ccg	ccg	WT	mPFF	M	0
IM 99	3	left	ccg	ccg	WT	mPFF	M	0
IM100	3	left	ccg	ccg	WT	mPFF	M	0
IM 101	3	left	cing	cing	WT	mPFF	F	0
IM 102	3	left	cing	cing	WT	mPFF	F	0
IM 103	3	left	cing	cing	WT	mPFF	F	0
IM 104	3	left	cing	cing	WT	mPFF	F	0
IM 66	3	left	cing	cing	WT	mPFF	F	0
IM 67	3	left	cing	cing	WT	mPFF	F	0
IM 69	3	left	cing	cing	WT	mPFF	M	0
IM 71	3	left	cing	cing	WT	mPFF	M	0
IM 72	3	left	cing	cing	WT	mPFF	M	0
IM 98	3	left	cing	cing	WT	mPFF	M	0
IM 99	3	left	cing	cing	WT	mPFF	M	0
IM100	3	left	cing	cing	WT	mPFF	M	0
IM 101	3	left	CLA	CLA	WT	mPFF	F	0
IM 102	3	left	CLA	CLA	WT	mPFF	F	0
IM 103	3	left	CLA	CLA	WT	mPFF	F	0
IM 104	3	left	CLA	CLA	WT	mPFF	F	0
IM 66	3	left	CLA	CLA	WT	mPFF	F	0
IM 67	3	left	CLA	CLA	WT	mPFF	F	0
IM 69	3	left	CLA	CLA	WT	mPFF	M	0
IM 71	3	left	CLA	CLA	WT	mPFF	M	0
IM 72	3	left	CLA	CLA	WT	mPFF	M	0
IM 98	3	left	CLA	CLA	WT	mPFF	M	0
IM 99	3	left	CLA	CLA	WT	mPFF	M	0
IM100	3	left	CLA	CLA	WT	mPFF	M	0
IM 101	3	left	CP	CP	WT	mPFF	F	7
IM 102	3	left	CP	CP	WT	mPFF	F	3
IM 103	3	left	CP	CP	WT	mPFF	F	0
IM 104	3	left	CP	CP	WT	mPFF	F	4
IM 66	3	left	CP	CP	WT	mPFF	F	0
IM 67	3	left	CP	CP	WT	mPFF	F	0
IM 69	3	left	CP	CP	WT	mPFF	M	0
IM 71	3	left	CP	CP	WT	mPFF	M	0
IM 72	3	left	CP	CP	WT	mPFF	M	1
IM 98	3	left	CP	CP	WT	mPFF	M	0
IM 99	3	left	CP	CP	WT	mPFF	M	3
IM100	3	left	CP	CP	WT	mPFF	M	6
IM 101	3	left	CTXsp	CTXsp	WT	mPFF	F	0
IM 102	3	left	CTXsp	CTXsp	WT	mPFF	F	0
IM 103	3	left	CTXsp	CTXsp	WT	mPFF	F	0
IM 104	3	left	CTXsp	CTXsp	WT	mPFF	F	0
IM 66	3	left	CTXsp	CTXsp	WT	mPFF	F	0
IM 67	3	left	CTXsp	CTXsp	WT	mPFF	F	0
IM 69	3	left	CTXsp	CTXsp	WT	mPFF	M	0
IM 71	3	left	CTXsp	CTXsp	WT	mPFF	M	0
IM 72	3	left	CTXsp	CTXsp	WT	mPFF	M	0
IM 98	3	left	CTXsp	CTXsp	WT	mPFF	M	0
IM 99	3	left	CTXsp	CTXsp	WT	mPFF	M	0
IM100	3	left	CTXsp	CTXsp	WT	mPFF	M	0
IM 72	3	left	DP	DP	WT	mPFF	M	0
IM 101	3	left	ec	ec	WT	mPFF	F	0
IM 102	3	left	ec	ec	WT	mPFF	F	0
IM 103	3	left	ec	ec	WT	mPFF	F	0
IM 104	3	left	ec	ec	WT	mPFF	F	0
IM 66	3	left	ec	ec	WT	mPFF	F	0
IM 67	3	left	ec	ec	WT	mPFF	F	0
IM 69	3	left	ec	ec	WT	mPFF	M	0
IM 71	3	left	ec	ec	WT	mPFF	M	0
IM 72	3	left	ec	ec	WT	mPFF	M	0
IM 98	3	left	ec	ec	WT	mPFF	M	0
IM 99	3	left	ec	ec	WT	mPFF	M	0
IM100	3	left	ec	ec	WT	mPFF	M	0
IM 101	3	left	EP	EPd	WT	mPFF	F	0
IM 102	3	left	EP	EPd	WT	mPFF	F	0
IM 103	3	left	EP	EPd	WT	mPFF	F	0
IM 104	3	left	EP	EPd	WT	mPFF	F	0
IM 66	3	left	EP	EPd	WT	mPFF	F	0
IM 67	3	left	EP	EPd	WT	mPFF	F	0
IM 69	3	left	EP	EPd	WT	mPFF	M	0
IM 71	3	left	EP	EPd	WT	mPFF	M	0
IM 72	3	left	EP	EPd	WT	mPFF	M	0
IM 98	3	left	EP	EPd	WT	mPFF	M	0
IM 99	3	left	EP	EPd	WT	mPFF	M	0
IM100	3	left	EP	EPd	WT	mPFF	M	0
IM 104	3	left	cc	fa	WT	mPFF	F	0
IM 66	3	left	cc	fa	WT	mPFF	F	0
IM 67	3	left	cc	fa	WT	mPFF	F	0
IM 71	3	left	cc	fa	WT	mPFF	M	0
IM 72	3	left	cc	fa	WT	mPFF	M	0
IM 101	3	left	GU	GU1	WT	mPFF	F	0
IM 102	3	left	GU	GU1	WT	mPFF	F	0
IM 103	3	left	GU	GU1	WT	mPFF	F	0
IM 104	3	left	GU	GU1	WT	mPFF	F	0
IM 66	3	left	GU	GU1	WT	mPFF	F	0
IM 67	3	left	GU	GU1	WT	mPFF	F	0
IM 69	3	left	GU	GU1	WT	mPFF	M	0
IM 71	3	left	GU	GU1	WT	mPFF	M	0
IM 72	3	left	GU	GU1	WT	mPFF	M	0
IM 99	3	left	GU	GU1	WT	mPFF	M	0
IM100	3	left	GU	GU1	WT	mPFF	M	0
IM 101	3	left	GU	GU2/3	WT	mPFF	F	0
IM 102	3	left	GU	GU2/3	WT	mPFF	F	0
IM 103	3	left	GU	GU2/3	WT	mPFF	F	0
IM 104	3	left	GU	GU2/3	WT	mPFF	F	0
IM 66	3	left	GU	GU2/3	WT	mPFF	F	0
IM 67	3	left	GU	GU2/3	WT	mPFF	F	0
IM 69	3	left	GU	GU2/3	WT	mPFF	M	0
IM 71	3	left	GU	GU2/3	WT	mPFF	M	0
IM 72	3	left	GU	GU2/3	WT	mPFF	M	0
IM 99	3	left	GU	GU2/3	WT	mPFF	M	0
IM100	3	left	GU	GU2/3	WT	mPFF	M	0
IM 101	3	left	GU	GU4	WT	mPFF	F	0
IM 102	3	left	GU	GU4	WT	mPFF	F	1
IM 103	3	left	GU	GU4	WT	mPFF	F	0
IM 104	3	left	GU	GU4	WT	mPFF	F	1
IM 66	3	left	GU	GU4	WT	mPFF	F	0
IM 67	3	left	GU	GU4	WT	mPFF	F	1
IM 69	3	left	GU	GU4	WT	mPFF	M	0
IM 71	3	left	GU	GU4	WT	mPFF	M	0
IM 72	3	left	GU	GU4	WT	mPFF	M	0
IM 99	3	left	GU	GU4	WT	mPFF	M	0
IM100	3	left	GU	GU4	WT	mPFF	M	0
IM 101	3	left	GU	GU5	WT	mPFF	F	0
IM 102	3	left	GU	GU5	WT	mPFF	F	2
IM 103	3	left	GU	GU5	WT	mPFF	F	0
IM 104	3	left	GU	GU5	WT	mPFF	F	0
IM 66	3	left	GU	GU5	WT	mPFF	F	0
IM 67	3	left	GU	GU5	WT	mPFF	F	1
IM 69	3	left	GU	GU5	WT	mPFF	M	0
IM 71	3	left	GU	GU5	WT	mPFF	M	0
IM 72	3	left	GU	GU5	WT	mPFF	M	0
IM 98	3	left	GU	GU5	WT	mPFF	M	0
IM 99	3	left	GU	GU5	WT	mPFF	M	1
IM100	3	left	GU	GU5	WT	mPFF	M	2
IM 101	3	left	GU	GU6a	WT	mPFF	F	0
IM 102	3	left	GU	GU6a	WT	mPFF	F	0
IM 103	3	left	GU	GU6a	WT	mPFF	F	0
IM 104	3	left	GU	GU6a	WT	mPFF	F	0
IM 66	3	left	GU	GU6a	WT	mPFF	F	0
IM 67	3	left	GU	GU6a	WT	mPFF	F	0
IM 69	3	left	GU	GU6a	WT	mPFF	M	0
IM 71	3	left	GU	GU6a	WT	mPFF	M	0
IM 72	3	left	GU	GU6a	WT	mPFF	M	0
IM 98	3	left	GU	GU6a	WT	mPFF	M	0
IM 99	3	left	GU	GU6a	WT	mPFF	M	0
IM100	3	left	GU	GU6a	WT	mPFF	M	0
IM 101	3	left	GU	GU6b	WT	mPFF	F	0
IM 102	3	left	GU	GU6b	WT	mPFF	F	0
IM 103	3	left	GU	GU6b	WT	mPFF	F	0
IM 104	3	left	GU	GU6b	WT	mPFF	F	0
IM 66	3	left	GU	GU6b	WT	mPFF	F	0
IM 67	3	left	GU	GU6b	WT	mPFF	F	0
IM 69	3	left	GU	GU6b	WT	mPFF	M	0
IM 71	3	left	GU	GU6b	WT	mPFF	M	0
IM 98	3	left	GU	GU6b	WT	mPFF	M	0
IM 99	3	left	GU	GU6b	WT	mPFF	M	0
IM100	3	left	GU	GU6b	WT	mPFF	M	0
IM 102	3	left	HY	HY	WT	mPFF	F	0
IM 103	3	left	HY	HY	WT	mPFF	F	0
IM 98	3	left	HY	HY	WT	mPFF	M	0
IM 99	3	left	HY	HY	WT	mPFF	M	0
IM 101	3	left	IG	IG	WT	mPFF	F	0
IM 102	3	left	IG	IG	WT	mPFF	F	0
IM 103	3	left	IG	IG	WT	mPFF	F	0
IM 104	3	left	IG	IG	WT	mPFF	F	0
IM 66	3	left	IG	IG	WT	mPFF	F	0
IM 67	3	left	IG	IG	WT	mPFF	F	0
IM 69	3	left	IG	IG	WT	mPFF	M	0
IM 71	3	left	IG	IG	WT	mPFF	M	0
IM 98	3	left	IG	IG	WT	mPFF	M	0
IM 99	3	left	IG	IG	WT	mPFF	M	0
IM100	3	left	IG	IG	WT	mPFF	M	0
IM 103	3	left	IIn	IIn	WT	mPFF	F	0
IM 98	3	left	IIn	IIn	WT	mPFF	M	0
IM 99	3	left	IIn	IIn	WT	mPFF	M	0
IM 72	3	left	ILA	ILA6a	WT	mPFF	M	0
IM 101	3	left	lotg	lot	WT	mPFF	F	0
IM 102	3	left	lotg	lot	WT	mPFF	F	0
IM 103	3	left	lotg	lot	WT	mPFF	F	0
IM 104	3	left	lotg	lot	WT	mPFF	F	0
IM 66	3	left	lotg	lot	WT	mPFF	F	0
IM 67	3	left	lotg	lot	WT	mPFF	F	0
IM 69	3	left	lotg	lot	WT	mPFF	M	0
IM 71	3	left	lotg	lot	WT	mPFF	M	0
IM 72	3	left	lotg	lot	WT	mPFF	M	0
IM 98	3	left	lotg	lot	WT	mPFF	M	0
IM 99	3	left	lotg	lot	WT	mPFF	M	0
IM100	3	left	lotg	lot	WT	mPFF	M	0
IM 98	3	left	LPO	LPO	WT	mPFF	M	0
IM 99	3	left	LPO	LPO	WT	mPFF	M	0
IM 102	3	left	LS	LSc	WT	mPFF	F	0
IM 101	3	left	LS	LSr	WT	mPFF	F	0
IM 102	3	left	LS	LSr	WT	mPFF	F	0
IM 103	3	left	LS	LSr	WT	mPFF	F	0
IM 104	3	left	LS	LSr	WT	mPFF	F	0
IM 66	3	left	LS	LSr	WT	mPFF	F	0
IM 67	3	left	LS	LSr	WT	mPFF	F	0
IM 69	3	left	LS	LSr	WT	mPFF	M	0
IM 71	3	left	LS	LSr	WT	mPFF	M	0
IM 72	3	left	LS	LSr	WT	mPFF	M	0
IM 98	3	left	LS	LSr	WT	mPFF	M	0
IM 99	3	left	LS	LSr	WT	mPFF	M	0
IM100	3	left	LS	LSr	WT	mPFF	M	0
IM 101	3	left	LS	LSv	WT	mPFF	F	0
IM 102	3	left	LS	LSv	WT	mPFF	F	0
IM 103	3	left	LS	LSv	WT	mPFF	F	0
IM 104	3	left	LS	LSv	WT	mPFF	F	0
IM 66	3	left	LS	LSv	WT	mPFF	F	0
IM 67	3	left	LS	LSv	WT	mPFF	F	0
IM 69	3	left	LS	LSv	WT	mPFF	M	0
IM 71	3	left	LS	LSv	WT	mPFF	M	0
IM 98	3	left	LS	LSv	WT	mPFF	M	0
IM 99	3	left	LS	LSv	WT	mPFF	M	0
IM100	3	left	LS	LSv	WT	mPFF	M	0
IM 101	3	left	MOp	MOp1	WT	mPFF	F	1
IM 102	3	left	MOp	MOp1	WT	mPFF	F	0
IM 103	3	left	MOp	MOp1	WT	mPFF	F	0
IM 104	3	left	MOp	MOp1	WT	mPFF	F	0
IM 66	3	left	MOp	MOp1	WT	mPFF	F	0
IM 67	3	left	MOp	MOp1	WT	mPFF	F	0
IM 69	3	left	MOp	MOp1	WT	mPFF	M	0
IM 71	3	left	MOp	MOp1	WT	mPFF	M	0
IM 72	3	left	MOp	MOp1	WT	mPFF	M	0
IM 98	3	left	MOp	MOp1	WT	mPFF	M	0
IM 99	3	left	MOp	MOp1	WT	mPFF	M	0
IM100	3	left	MOp	MOp1	WT	mPFF	M	0
IM 101	3	left	MOp	MOp2/3	WT	mPFF	F	1
IM 102	3	left	MOp	MOp2/3	WT	mPFF	F	0
IM 103	3	left	MOp	MOp2/3	WT	mPFF	F	0
IM 104	3	left	MOp	MOp2/3	WT	mPFF	F	0
IM 66	3	left	MOp	MOp2/3	WT	mPFF	F	0
IM 67	3	left	MOp	MOp2/3	WT	mPFF	F	0
IM 69	3	left	MOp	MOp2/3	WT	mPFF	M	0
IM 71	3	left	MOp	MOp2/3	WT	mPFF	M	0
IM 72	3	left	MOp	MOp2/3	WT	mPFF	M	0
IM 98	3	left	MOp	MOp2/3	WT	mPFF	M	0
IM 99	3	left	MOp	MOp2/3	WT	mPFF	M	3
IM100	3	left	MOp	MOp2/3	WT	mPFF	M	0
IM 101	3	left	MOp	MOp5	WT	mPFF	F	0
IM 102	3	left	MOp	MOp5	WT	mPFF	F	2
IM 103	3	left	MOp	MOp5	WT	mPFF	F	0
IM 104	3	left	MOp	MOp5	WT	mPFF	F	0
IM 66	3	left	MOp	MOp5	WT	mPFF	F	0
IM 67	3	left	MOp	MOp5	WT	mPFF	F	0
IM 69	3	left	MOp	MOp5	WT	mPFF	M	1
IM 71	3	left	MOp	MOp5	WT	mPFF	M	0
IM 72	3	left	MOp	MOp5	WT	mPFF	M	0
IM 98	3	left	MOp	MOp5	WT	mPFF	M	0
IM 99	3	left	MOp	MOp5	WT	mPFF	M	0
IM100	3	left	MOp	MOp5	WT	mPFF	M	1
IM 101	3	left	MOp	MOp6a	WT	mPFF	F	0
IM 102	3	left	MOp	MOp6a	WT	mPFF	F	0
IM 103	3	left	MOp	MOp6a	WT	mPFF	F	0
IM 104	3	left	MOp	MOp6a	WT	mPFF	F	0
IM 66	3	left	MOp	MOp6a	WT	mPFF	F	0
IM 67	3	left	MOp	MOp6a	WT	mPFF	F	0
IM 69	3	left	MOp	MOp6a	WT	mPFF	M	1
IM 71	3	left	MOp	MOp6a	WT	mPFF	M	0
IM 72	3	left	MOp	MOp6a	WT	mPFF	M	0
IM 98	3	left	MOp	MOp6a	WT	mPFF	M	0
IM 99	3	left	MOp	MOp6a	WT	mPFF	M	0
IM100	3	left	MOp	MOp6a	WT	mPFF	M	0
IM 101	3	left	MOp	MOp6b	WT	mPFF	F	0
IM 102	3	left	MOp	MOp6b	WT	mPFF	F	0
IM 103	3	left	MOp	MOp6b	WT	mPFF	F	0
IM 104	3	left	MOp	MOp6b	WT	mPFF	F	0
IM 66	3	left	MOp	MOp6b	WT	mPFF	F	0
IM 67	3	left	MOp	MOp6b	WT	mPFF	F	0
IM 69	3	left	MOp	MOp6b	WT	mPFF	M	0
IM 71	3	left	MOp	MOp6b	WT	mPFF	M	0
IM 72	3	left	MOp	MOp6b	WT	mPFF	M	0
IM 98	3	left	MOp	MOp6b	WT	mPFF	M	0
IM 99	3	left	MOp	MOp6b	WT	mPFF	M	0
IM100	3	left	MOp	MOp6b	WT	mPFF	M	0
IM 101	3	left	MOs	MOs1	WT	mPFF	F	0
IM 102	3	left	MOs	MOs1	WT	mPFF	F	0
IM 103	3	left	MOs	MOs1	WT	mPFF	F	0
IM 104	3	left	MOs	MOs1	WT	mPFF	F	0
IM 66	3	left	MOs	MOs1	WT	mPFF	F	0
IM 67	3	left	MOs	MOs1	WT	mPFF	F	0
IM 69	3	left	MOs	MOs1	WT	mPFF	M	0
IM 71	3	left	MOs	MOs1	WT	mPFF	M	0
IM 72	3	left	MOs	MOs1	WT	mPFF	M	0
IM 98	3	left	MOs	MOs1	WT	mPFF	M	0
IM 99	3	left	MOs	MOs1	WT	mPFF	M	0
IM100	3	left	MOs	MOs1	WT	mPFF	M	0
IM 101	3	left	MOs	MOs2/3	WT	mPFF	F	0
IM 102	3	left	MOs	MOs2/3	WT	mPFF	F	0
IM 103	3	left	MOs	MOs2/3	WT	mPFF	F	0
IM 104	3	left	MOs	MOs2/3	WT	mPFF	F	1
IM 66	3	left	MOs	MOs2/3	WT	mPFF	F	1
IM 67	3	left	MOs	MOs2/3	WT	mPFF	F	0
IM 69	3	left	MOs	MOs2/3	WT	mPFF	M	0
IM 71	3	left	MOs	MOs2/3	WT	mPFF	M	0
IM 72	3	left	MOs	MOs2/3	WT	mPFF	M	0
IM 98	3	left	MOs	MOs2/3	WT	mPFF	M	0
IM 99	3	left	MOs	MOs2/3	WT	mPFF	M	0
IM100	3	left	MOs	MOs2/3	WT	mPFF	M	0
IM 101	3	left	MOs	MOs5	WT	mPFF	F	0
IM 102	3	left	MOs	MOs5	WT	mPFF	F	8
IM 103	3	left	MOs	MOs5	WT	mPFF	F	0
IM 104	3	left	MOs	MOs5	WT	mPFF	F	1
IM 66	3	left	MOs	MOs5	WT	mPFF	F	0
IM 67	3	left	MOs	MOs5	WT	mPFF	F	1
IM 69	3	left	MOs	MOs5	WT	mPFF	M	0
IM 71	3	left	MOs	MOs5	WT	mPFF	M	1
IM 72	3	left	MOs	MOs5	WT	mPFF	M	2
IM 98	3	left	MOs	MOs5	WT	mPFF	M	1
IM 99	3	left	MOs	MOs5	WT	mPFF	M	2
IM100	3	left	MOs	MOs5	WT	mPFF	M	2
IM 101	3	left	MOs	MOs6a	WT	mPFF	F	0
IM 102	3	left	MOs	MOs6a	WT	mPFF	F	0
IM 103	3	left	MOs	MOs6a	WT	mPFF	F	0
IM 104	3	left	MOs	MOs6a	WT	mPFF	F	0
IM 66	3	left	MOs	MOs6a	WT	mPFF	F	0
IM 67	3	left	MOs	MOs6a	WT	mPFF	F	0
IM 69	3	left	MOs	MOs6a	WT	mPFF	M	0
IM 71	3	left	MOs	MOs6a	WT	mPFF	M	0
IM 72	3	left	MOs	MOs6a	WT	mPFF	M	0
IM 98	3	left	MOs	MOs6a	WT	mPFF	M	0
IM 99	3	left	MOs	MOs6a	WT	mPFF	M	0
IM100	3	left	MOs	MOs6a	WT	mPFF	M	0
IM 101	3	left	MOs	MOs6b	WT	mPFF	F	0
IM 102	3	left	MOs	MOs6b	WT	mPFF	F	0
IM 103	3	left	MOs	MOs6b	WT	mPFF	F	0
IM 104	3	left	MOs	MOs6b	WT	mPFF	F	0
IM 66	3	left	MOs	MOs6b	WT	mPFF	F	0
IM 67	3	left	MOs	MOs6b	WT	mPFF	F	0
IM 69	3	left	MOs	MOs6b	WT	mPFF	M	0
IM 71	3	left	MOs	MOs6b	WT	mPFF	M	0
IM 72	3	left	MOs	MOs6b	WT	mPFF	M	0
IM 98	3	left	MOs	MOs6b	WT	mPFF	M	0
IM 99	3	left	MOs	MOs6b	WT	mPFF	M	0
IM100	3	left	MOs	MOs6b	WT	mPFF	M	0
IM 101	3	left	MS	MS	WT	mPFF	F	0
IM 102	3	left	MS	MS	WT	mPFF	F	0
IM 103	3	left	MS	MS	WT	mPFF	F	0
IM 104	3	left	MS	MS	WT	mPFF	F	0
IM 66	3	left	MS	MS	WT	mPFF	F	0
IM 67	3	left	MS	MS	WT	mPFF	F	0
IM 69	3	left	MS	MS	WT	mPFF	M	0
IM 71	3	left	MS	MS	WT	mPFF	M	0
IM 98	3	left	MS	MS	WT	mPFF	M	0
IM 99	3	left	MS	MS	WT	mPFF	M	0
IM100	3	left	MS	MS	WT	mPFF	M	0
IM 101	3	left	None	None	WT	mPFF	F	0
IM 102	3	left	None	None	WT	mPFF	F	0
IM 103	3	left	None	None	WT	mPFF	F	0
IM 104	3	left	None	None	WT	mPFF	F	0
IM 66	3	left	None	None	WT	mPFF	F	0
IM 67	3	left	None	None	WT	mPFF	F	0
IM 69	3	left	None	None	WT	mPFF	M	0
IM 71	3	left	None	None	WT	mPFF	M	0
IM 72	3	left	None	None	WT	mPFF	M	0
IM 98	3	left	None	None	WT	mPFF	M	0
IM 99	3	left	None	None	WT	mPFF	M	0
IM100	3	left	None	None	WT	mPFF	M	0
IM 101	3	left	NDB	NDB	WT	mPFF	F	0
IM 102	3	left	NDB	NDB	WT	mPFF	F	0
IM 103	3	left	NDB	NDB	WT	mPFF	F	0
IM 104	3	left	NDB	NDB	WT	mPFF	F	0
IM 66	3	left	NDB	NDB	WT	mPFF	F	0
IM 67	3	left	NDB	NDB	WT	mPFF	F	0
IM 69	3	left	NDB	NDB	WT	mPFF	M	0
IM 71	3	left	NDB	NDB	WT	mPFF	M	0
IM 72	3	left	NDB	NDB	WT	mPFF	M	0
IM 98	3	left	NDB	NDB	WT	mPFF	M	0
IM 99	3	left	NDB	NDB	WT	mPFF	M	0
IM100	3	left	NDB	NDB	WT	mPFF	M	0
IM 101	3	left	OLF	OLF	WT	mPFF	F	0
IM 102	3	left	OLF	OLF	WT	mPFF	F	0
IM 103	3	left	OLF	OLF	WT	mPFF	F	0
IM 104	3	left	OLF	OLF	WT	mPFF	F	0
IM 66	3	left	OLF	OLF	WT	mPFF	F	0
IM 67	3	left	OLF	OLF	WT	mPFF	F	0
IM 69	3	left	OLF	OLF	WT	mPFF	M	0
IM 71	3	left	OLF	OLF	WT	mPFF	M	1
IM 72	3	left	OLF	OLF	WT	mPFF	M	0
IM 98	3	left	OLF	OLF	WT	mPFF	M	0
IM 99	3	left	OLF	OLF	WT	mPFF	M	0
IM100	3	left	OLF	OLF	WT	mPFF	M	0
IM 101	3	left	OT	OT	WT	mPFF	F	0
IM 102	3	left	OT	OT	WT	mPFF	F	0
IM 103	3	left	OT	OT	WT	mPFF	F	0
IM 104	3	left	OT	OT	WT	mPFF	F	0
IM 66	3	left	OT	OT	WT	mPFF	F	0
IM 67	3	left	OT	OT	WT	mPFF	F	0
IM 69	3	left	OT	OT	WT	mPFF	M	0
IM 71	3	left	OT	OT	WT	mPFF	M	0
IM 72	3	left	OT	OT	WT	mPFF	M	0
IM 98	3	left	OT	OT	WT	mPFF	M	0
IM 99	3	left	OT	OT	WT	mPFF	M	0
IM100	3	left	OT	OT	WT	mPFF	M	0
IM 101	3	left	PAL	PAL	WT	mPFF	F	0
IM 102	3	left	PAL	PAL	WT	mPFF	F	0
IM 103	3	left	PAL	PAL	WT	mPFF	F	0
IM 104	3	left	PAL	PAL	WT	mPFF	F	0
IM 66	3	left	PAL	PAL	WT	mPFF	F	0
IM 67	3	left	PAL	PAL	WT	mPFF	F	0
IM 69	3	left	PAL	PAL	WT	mPFF	M	0
IM 71	3	left	PAL	PAL	WT	mPFF	M	0
IM 72	3	left	PAL	PAL	WT	mPFF	M	0
IM 98	3	left	PAL	PAL	WT	mPFF	M	0
IM 99	3	left	PAL	PAL	WT	mPFF	M	0
IM100	3	left	PAL	PAL	WT	mPFF	M	0
IM 101	3	left	PIR	PIR	WT	mPFF	F	0
IM 102	3	left	PIR	PIR	WT	mPFF	F	0
IM 103	3	left	PIR	PIR	WT	mPFF	F	0
IM 104	3	left	PIR	PIR	WT	mPFF	F	0
IM 66	3	left	PIR	PIR	WT	mPFF	F	0
IM 67	3	left	PIR	PIR	WT	mPFF	F	0
IM 69	3	left	PIR	PIR	WT	mPFF	M	0
IM 71	3	left	PIR	PIR	WT	mPFF	M	1
IM 72	3	left	PIR	PIR	WT	mPFF	M	0
IM 98	3	left	PIR	PIR	WT	mPFF	M	0
IM 99	3	left	PIR	PIR	WT	mPFF	M	0
IM100	3	left	PIR	PIR	WT	mPFF	M	0
IM 72	3	left	PL	PL6a	WT	mPFF	M	0
IM 72	3	left	PL	PL6b	WT	mPFF	M	0
IM 101	3	left	scwm	scwm	WT	mPFF	F	0
IM 102	3	left	scwm	scwm	WT	mPFF	F	0
IM 103	3	left	scwm	scwm	WT	mPFF	F	0
IM 104	3	left	scwm	scwm	WT	mPFF	F	0
IM 66	3	left	scwm	scwm	WT	mPFF	F	0
IM 67	3	left	scwm	scwm	WT	mPFF	F	0
IM 69	3	left	scwm	scwm	WT	mPFF	M	0
IM 71	3	left	scwm	scwm	WT	mPFF	M	0
IM 72	3	left	scwm	scwm	WT	mPFF	M	0
IM 98	3	left	scwm	scwm	WT	mPFF	M	0
IM 99	3	left	scwm	scwm	WT	mPFF	M	0
IM100	3	left	scwm	scwm	WT	mPFF	M	0
IM 101	3	left	SEZ	SEZ	WT	mPFF	F	0
IM 102	3	left	SEZ	SEZ	WT	mPFF	F	0
IM 103	3	left	SEZ	SEZ	WT	mPFF	F	0
IM 104	3	left	SEZ	SEZ	WT	mPFF	F	0
IM 66	3	left	SEZ	SEZ	WT	mPFF	F	0
IM 67	3	left	SEZ	SEZ	WT	mPFF	F	0
IM 69	3	left	SEZ	SEZ	WT	mPFF	M	0
IM 71	3	left	SEZ	SEZ	WT	mPFF	M	0
IM 72	3	left	SEZ	SEZ	WT	mPFF	M	0
IM 98	3	left	SEZ	SEZ	WT	mPFF	M	0
IM 99	3	left	SEZ	SEZ	WT	mPFF	M	0
IM100	3	left	SEZ	SEZ	WT	mPFF	M	0
IM 101	3	left	SH	SH	WT	mPFF	F	0
IM 103	3	left	SH	SH	WT	mPFF	F	0
IM 104	3	left	SH	SH	WT	mPFF	F	0
IM 66	3	left	SH	SH	WT	mPFF	F	0
IM 67	3	left	SH	SH	WT	mPFF	F	0
IM 69	3	left	SH	SH	WT	mPFF	M	0
IM 71	3	left	SH	SH	WT	mPFF	M	0
IM100	3	left	SH	SH	WT	mPFF	M	0
IM 101	3	left	SI	SI	WT	mPFF	F	0
IM 102	3	left	SI	SI	WT	mPFF	F	0
IM 103	3	left	SI	SI	WT	mPFF	F	0
IM 104	3	left	SI	SI	WT	mPFF	F	0
IM 66	3	left	SI	SI	WT	mPFF	F	0
IM 67	3	left	SI	SI	WT	mPFF	F	0
IM 69	3	left	SI	SI	WT	mPFF	M	0
IM 71	3	left	SI	SI	WT	mPFF	M	0
IM 72	3	left	SI	SI	WT	mPFF	M	0
IM 98	3	left	SI	SI	WT	mPFF	M	0
IM 99	3	left	SI	SI	WT	mPFF	M	0
IM100	3	left	SI	SI	WT	mPFF	M	0
IM 101	3	left	SSp-m	SSp-m1	WT	mPFF	F	0
IM 102	3	left	SSp-m	SSp-m1	WT	mPFF	F	0
IM 103	3	left	SSp-m	SSp-m1	WT	mPFF	F	0
IM 104	3	left	SSp-m	SSp-m1	WT	mPFF	F	0
IM 66	3	left	SSp-m	SSp-m1	WT	mPFF	F	0
IM 67	3	left	SSp-m	SSp-m1	WT	mPFF	F	0
IM 69	3	left	SSp-m	SSp-m1	WT	mPFF	M	0
IM 71	3	left	SSp-m	SSp-m1	WT	mPFF	M	0
IM 72	3	left	SSp-m	SSp-m1	WT	mPFF	M	0
IM 98	3	left	SSp-m	SSp-m1	WT	mPFF	M	0
IM 99	3	left	SSp-m	SSp-m1	WT	mPFF	M	0
IM100	3	left	SSp-m	SSp-m1	WT	mPFF	M	0
IM 101	3	left	SSp-m	SSp-m2/3	WT	mPFF	F	0
IM 102	3	left	SSp-m	SSp-m2/3	WT	mPFF	F	0
IM 103	3	left	SSp-m	SSp-m2/3	WT	mPFF	F	0
IM 104	3	left	SSp-m	SSp-m2/3	WT	mPFF	F	0
IM 66	3	left	SSp-m	SSp-m2/3	WT	mPFF	F	0
IM 67	3	left	SSp-m	SSp-m2/3	WT	mPFF	F	0
IM 69	3	left	SSp-m	SSp-m2/3	WT	mPFF	M	0
IM 71	3	left	SSp-m	SSp-m2/3	WT	mPFF	M	0
IM 72	3	left	SSp-m	SSp-m2/3	WT	mPFF	M	0
IM 98	3	left	SSp-m	SSp-m2/3	WT	mPFF	M	0
IM 99	3	left	SSp-m	SSp-m2/3	WT	mPFF	M	0
IM100	3	left	SSp-m	SSp-m2/3	WT	mPFF	M	0
IM 101	3	left	SSp-m	SSp-m4	WT	mPFF	F	0
IM 102	3	left	SSp-m	SSp-m4	WT	mPFF	F	0
IM 103	3	left	SSp-m	SSp-m4	WT	mPFF	F	0
IM 104	3	left	SSp-m	SSp-m4	WT	mPFF	F	1
IM 66	3	left	SSp-m	SSp-m4	WT	mPFF	F	0
IM 67	3	left	SSp-m	SSp-m4	WT	mPFF	F	2
IM 69	3	left	SSp-m	SSp-m4	WT	mPFF	M	0
IM 71	3	left	SSp-m	SSp-m4	WT	mPFF	M	0
IM 72	3	left	SSp-m	SSp-m4	WT	mPFF	M	0
IM 98	3	left	SSp-m	SSp-m4	WT	mPFF	M	0
IM 99	3	left	SSp-m	SSp-m4	WT	mPFF	M	0
IM100	3	left	SSp-m	SSp-m4	WT	mPFF	M	0
IM 101	3	left	SSp-m	SSp-m5	WT	mPFF	F	0
IM 102	3	left	SSp-m	SSp-m5	WT	mPFF	F	0
IM 103	3	left	SSp-m	SSp-m5	WT	mPFF	F	0
IM 104	3	left	SSp-m	SSp-m5	WT	mPFF	F	2
IM 66	3	left	SSp-m	SSp-m5	WT	mPFF	F	0
IM 67	3	left	SSp-m	SSp-m5	WT	mPFF	F	0
IM 69	3	left	SSp-m	SSp-m5	WT	mPFF	M	0
IM 71	3	left	SSp-m	SSp-m5	WT	mPFF	M	0
IM 72	3	left	SSp-m	SSp-m5	WT	mPFF	M	0
IM 98	3	left	SSp-m	SSp-m5	WT	mPFF	M	0
IM 99	3	left	SSp-m	SSp-m5	WT	mPFF	M	0
IM100	3	left	SSp-m	SSp-m5	WT	mPFF	M	0
IM 101	3	left	SSp-m	SSp-m6a	WT	mPFF	F	0
IM 102	3	left	SSp-m	SSp-m6a	WT	mPFF	F	0
IM 103	3	left	SSp-m	SSp-m6a	WT	mPFF	F	0
IM 104	3	left	SSp-m	SSp-m6a	WT	mPFF	F	0
IM 66	3	left	SSp-m	SSp-m6a	WT	mPFF	F	0
IM 67	3	left	SSp-m	SSp-m6a	WT	mPFF	F	1
IM 69	3	left	SSp-m	SSp-m6a	WT	mPFF	M	0
IM 71	3	left	SSp-m	SSp-m6a	WT	mPFF	M	0
IM 72	3	left	SSp-m	SSp-m6a	WT	mPFF	M	0
IM 98	3	left	SSp-m	SSp-m6a	WT	mPFF	M	0
IM 99	3	left	SSp-m	SSp-m6a	WT	mPFF	M	0
IM100	3	left	SSp-m	SSp-m6a	WT	mPFF	M	0
IM 101	3	left	SSp-m	SSp-m6b	WT	mPFF	F	0
IM 102	3	left	SSp-m	SSp-m6b	WT	mPFF	F	0
IM 103	3	left	SSp-m	SSp-m6b	WT	mPFF	F	0
IM 104	3	left	SSp-m	SSp-m6b	WT	mPFF	F	0
IM 66	3	left	SSp-m	SSp-m6b	WT	mPFF	F	0
IM 67	3	left	SSp-m	SSp-m6b	WT	mPFF	F	0
IM 69	3	left	SSp-m	SSp-m6b	WT	mPFF	M	0
IM 71	3	left	SSp-m	SSp-m6b	WT	mPFF	M	0
IM 98	3	left	SSp-m	SSp-m6b	WT	mPFF	M	0
IM 99	3	left	SSp-m	SSp-m6b	WT	mPFF	M	0
IM100	3	left	SSp-m	SSp-m6b	WT	mPFF	M	0
IM 101	3	left	SSp-ul	SSp-ul1	WT	mPFF	F	0
IM 102	3	left	SSp-ul	SSp-ul1	WT	mPFF	F	0
IM 103	3	left	SSp-ul	SSp-ul1	WT	mPFF	F	0
IM 104	3	left	SSp-ul	SSp-ul1	WT	mPFF	F	0
IM 66	3	left	SSp-ul	SSp-ul1	WT	mPFF	F	0
IM 67	3	left	SSp-ul	SSp-ul1	WT	mPFF	F	0
IM 69	3	left	SSp-ul	SSp-ul1	WT	mPFF	M	0
IM 71	3	left	SSp-ul	SSp-ul1	WT	mPFF	M	0
IM 98	3	left	SSp-ul	SSp-ul1	WT	mPFF	M	0
IM 99	3	left	SSp-ul	SSp-ul1	WT	mPFF	M	0
IM100	3	left	SSp-ul	SSp-ul1	WT	mPFF	M	0
IM 101	3	left	SSp-ul	SSp-ul2/3	WT	mPFF	F	0
IM 102	3	left	SSp-ul	SSp-ul2/3	WT	mPFF	F	0
IM 103	3	left	SSp-ul	SSp-ul2/3	WT	mPFF	F	0
IM 104	3	left	SSp-ul	SSp-ul2/3	WT	mPFF	F	0
IM 66	3	left	SSp-ul	SSp-ul2/3	WT	mPFF	F	0
IM 67	3	left	SSp-ul	SSp-ul2/3	WT	mPFF	F	0
IM 69	3	left	SSp-ul	SSp-ul2/3	WT	mPFF	M	0
IM 71	3	left	SSp-ul	SSp-ul2/3	WT	mPFF	M	0
IM 98	3	left	SSp-ul	SSp-ul2/3	WT	mPFF	M	0
IM 99	3	left	SSp-ul	SSp-ul2/3	WT	mPFF	M	0
IM100	3	left	SSp-ul	SSp-ul2/3	WT	mPFF	M	0
IM 101	3	left	SSp-ul	SSp-ul4	WT	mPFF	F	0
IM 102	3	left	SSp-ul	SSp-ul4	WT	mPFF	F	0
IM 103	3	left	SSp-ul	SSp-ul4	WT	mPFF	F	0
IM 69	3	left	SSp-ul	SSp-ul4	WT	mPFF	M	0
IM 71	3	left	SSp-ul	SSp-ul4	WT	mPFF	M	0
IM 98	3	left	SSp-ul	SSp-ul4	WT	mPFF	M	0
IM 99	3	left	SSp-ul	SSp-ul4	WT	mPFF	M	0
IM100	3	left	SSp-ul	SSp-ul4	WT	mPFF	M	0
IM 101	3	left	SSp-ul	SSp-ul5	WT	mPFF	F	0
IM 102	3	left	SSp-ul	SSp-ul5	WT	mPFF	F	0
IM 103	3	left	SSp-ul	SSp-ul5	WT	mPFF	F	0
IM 71	3	left	SSp-ul	SSp-ul5	WT	mPFF	M	0
IM 98	3	left	SSp-ul	SSp-ul5	WT	mPFF	M	0
IM 99	3	left	SSp-ul	SSp-ul5	WT	mPFF	M	0
IM100	3	left	SSp-ul	SSp-ul5	WT	mPFF	M	0
IM 102	3	left	SSp-ul	SSp-ul6a	WT	mPFF	F	0
IM 98	3	left	SSp-ul	SSp-ul6a	WT	mPFF	M	0
IM 99	3	left	SSp-ul	SSp-ul6a	WT	mPFF	M	0
IM 102	3	left	SSp-un	SSp-un1	WT	mPFF	F	0
IM 102	3	left	SSp-un	SSp-un2/3	WT	mPFF	F	0
IM 101	3	left	SSs	SSs1	WT	mPFF	F	0
IM 102	3	left	SSs	SSs1	WT	mPFF	F	0
IM 103	3	left	SSs	SSs1	WT	mPFF	F	0
IM 104	3	left	SSs	SSs1	WT	mPFF	F	0
IM 66	3	left	SSs	SSs1	WT	mPFF	F	0
IM 67	3	left	SSs	SSs1	WT	mPFF	F	0
IM 71	3	left	SSs	SSs1	WT	mPFF	M	0
IM 99	3	left	SSs	SSs1	WT	mPFF	M	0
IM100	3	left	SSs	SSs1	WT	mPFF	M	0
IM 101	3	left	SSs	SSs2/3	WT	mPFF	F	0
IM 102	3	left	SSs	SSs2/3	WT	mPFF	F	0
IM 103	3	left	SSs	SSs2/3	WT	mPFF	F	0
IM 104	3	left	SSs	SSs2/3	WT	mPFF	F	0
IM 66	3	left	SSs	SSs2/3	WT	mPFF	F	0
IM 67	3	left	SSs	SSs2/3	WT	mPFF	F	0
IM 69	3	left	SSs	SSs2/3	WT	mPFF	M	0
IM 71	3	left	SSs	SSs2/3	WT	mPFF	M	0
IM 99	3	left	SSs	SSs2/3	WT	mPFF	M	0
IM100	3	left	SSs	SSs2/3	WT	mPFF	M	0
IM 101	3	left	SSs	SSs4	WT	mPFF	F	0
IM 102	3	left	SSs	SSs4	WT	mPFF	F	0
IM 66	3	left	SSs	SSs4	WT	mPFF	F	0
IM 69	3	left	SSs	SSs4	WT	mPFF	M	0
IM 71	3	left	SSs	SSs4	WT	mPFF	M	0
IM 98	3	left	SSs	SSs4	WT	mPFF	M	0
IM 99	3	left	SSs	SSs4	WT	mPFF	M	0
IM100	3	left	SSs	SSs4	WT	mPFF	M	0
IM 102	3	left	SSs	SSs5	WT	mPFF	F	3
IM 66	3	left	SSs	SSs5	WT	mPFF	F	0
IM 71	3	left	SSs	SSs5	WT	mPFF	M	0
IM 98	3	left	SSs	SSs5	WT	mPFF	M	0
IM 99	3	left	SSs	SSs5	WT	mPFF	M	0
IM 102	3	left	SSs	SSs6a	WT	mPFF	F	0
IM 98	3	left	SSs	SSs6a	WT	mPFF	M	0
IM 101	3	left	STR	STR	WT	mPFF	F	0
IM 102	3	left	STR	STR	WT	mPFF	F	0
IM 103	3	left	STR	STR	WT	mPFF	F	0
IM 104	3	left	STR	STR	WT	mPFF	F	0
IM 66	3	left	STR	STR	WT	mPFF	F	0
IM 67	3	left	STR	STR	WT	mPFF	F	0
IM 69	3	left	STR	STR	WT	mPFF	M	0
IM 71	3	left	STR	STR	WT	mPFF	M	0
IM 72	3	left	STR	STR	WT	mPFF	M	0
IM 98	3	left	STR	STR	WT	mPFF	M	0
IM 99	3	left	STR	STR	WT	mPFF	M	0
IM100	3	left	STR	STR	WT	mPFF	M	0
IM 72	3	left	TT	TTd	WT	mPFF	M	0
IM 102	3	left	VISC	VISC1	WT	mPFF	F	0
IM 101	3	left	VL	VL	WT	mPFF	F	0
IM 102	3	left	VL	VL	WT	mPFF	F	0
IM 103	3	left	VL	VL	WT	mPFF	F	0
IM 104	3	left	VL	VL	WT	mPFF	F	0
IM 66	3	left	VL	VL	WT	mPFF	F	0
IM 67	3	left	VL	VL	WT	mPFF	F	0
IM 69	3	left	VL	VL	WT	mPFF	M	0
IM 71	3	left	VL	VL	WT	mPFF	M	0
IM 72	3	left	VL	VL	WT	mPFF	M	0
IM 98	3	left	VL	VL	WT	mPFF	M	0
IM 99	3	left	VL	VL	WT	mPFF	M	0
IM100	3	left	VL	VL	WT	mPFF	M	0
IM 101	3	right	ACAd	ACAd1	WT	mPFF	F	0
IM 102	3	right	ACAd	ACAd1	WT	mPFF	F	0
IM 103	3	right	ACAd	ACAd1	WT	mPFF	F	0
IM 104	3	right	ACAd	ACAd1	WT	mPFF	F	1
IM 66	3	right	ACAd	ACAd1	WT	mPFF	F	0
IM 67	3	right	ACAd	ACAd1	WT	mPFF	F	0
IM 69	3	right	ACAd	ACAd1	WT	mPFF	M	0
IM 71	3	right	ACAd	ACAd1	WT	mPFF	M	0
IM 72	3	right	ACAd	ACAd1	WT	mPFF	M	0
IM 98	3	right	ACAd	ACAd1	WT	mPFF	M	0
IM 99	3	right	ACAd	ACAd1	WT	mPFF	M	1
IM100	3	right	ACAd	ACAd1	WT	mPFF	M	0
IM 101	3	right	ACAd	ACAd2/3	WT	mPFF	F	3
IM 102	3	right	ACAd	ACAd2/3	WT	mPFF	F	7
IM 103	3	right	ACAd	ACAd2/3	WT	mPFF	F	2
IM 104	3	right	ACAd	ACAd2/3	WT	mPFF	F	10
IM 66	3	right	ACAd	ACAd2/3	WT	mPFF	F	0
IM 67	3	right	ACAd	ACAd2/3	WT	mPFF	F	0
IM 69	3	right	ACAd	ACAd2/3	WT	mPFF	M	3
IM 71	3	right	ACAd	ACAd2/3	WT	mPFF	M	1
IM 72	3	right	ACAd	ACAd2/3	WT	mPFF	M	11
IM 98	3	right	ACAd	ACAd2/3	WT	mPFF	M	2
IM 99	3	right	ACAd	ACAd2/3	WT	mPFF	M	3
IM100	3	right	ACAd	ACAd2/3	WT	mPFF	M	0
IM 101	3	right	ACAd	ACAd5	WT	mPFF	F	12
IM 102	3	right	ACAd	ACAd5	WT	mPFF	F	7
IM 103	3	right	ACAd	ACAd5	WT	mPFF	F	7
IM 104	3	right	ACAd	ACAd5	WT	mPFF	F	28
IM 66	3	right	ACAd	ACAd5	WT	mPFF	F	5
IM 67	3	right	ACAd	ACAd5	WT	mPFF	F	2
IM 69	3	right	ACAd	ACAd5	WT	mPFF	M	1
IM 71	3	right	ACAd	ACAd5	WT	mPFF	M	4
IM 72	3	right	ACAd	ACAd5	WT	mPFF	M	4
IM 98	3	right	ACAd	ACAd5	WT	mPFF	M	16
IM 99	3	right	ACAd	ACAd5	WT	mPFF	M	5
IM100	3	right	ACAd	ACAd5	WT	mPFF	M	5
IM 101	3	right	ACAd	ACAd6a	WT	mPFF	F	8
IM 102	3	right	ACAd	ACAd6a	WT	mPFF	F	10
IM 103	3	right	ACAd	ACAd6a	WT	mPFF	F	0
IM 104	3	right	ACAd	ACAd6a	WT	mPFF	F	12
IM 66	3	right	ACAd	ACAd6a	WT	mPFF	F	1
IM 67	3	right	ACAd	ACAd6a	WT	mPFF	F	0
IM 69	3	right	ACAd	ACAd6a	WT	mPFF	M	0
IM 71	3	right	ACAd	ACAd6a	WT	mPFF	M	2
IM 72	3	right	ACAd	ACAd6a	WT	mPFF	M	2
IM 98	3	right	ACAd	ACAd6a	WT	mPFF	M	8
IM 99	3	right	ACAd	ACAd6a	WT	mPFF	M	2
IM100	3	right	ACAd	ACAd6a	WT	mPFF	M	5
IM 101	3	right	ACAd	ACAd6b	WT	mPFF	F	0
IM 102	3	right	ACAd	ACAd6b	WT	mPFF	F	0
IM 103	3	right	ACAd	ACAd6b	WT	mPFF	F	0
IM 104	3	right	ACAd	ACAd6b	WT	mPFF	F	0
IM 66	3	right	ACAd	ACAd6b	WT	mPFF	F	0
IM 67	3	right	ACAd	ACAd6b	WT	mPFF	F	0
IM 69	3	right	ACAd	ACAd6b	WT	mPFF	M	0
IM 71	3	right	ACAd	ACAd6b	WT	mPFF	M	0
IM 72	3	right	ACAd	ACAd6b	WT	mPFF	M	0
IM 98	3	right	ACAd	ACAd6b	WT	mPFF	M	0
IM 99	3	right	ACAd	ACAd6b	WT	mPFF	M	0
IM100	3	right	ACAd	ACAd6b	WT	mPFF	M	2
IM 101	3	right	ACAv	ACAv1	WT	mPFF	F	0
IM 102	3	right	ACAv	ACAv1	WT	mPFF	F	0
IM 103	3	right	ACAv	ACAv1	WT	mPFF	F	0
IM 104	3	right	ACAv	ACAv1	WT	mPFF	F	1
IM 66	3	right	ACAv	ACAv1	WT	mPFF	F	0
IM 67	3	right	ACAv	ACAv1	WT	mPFF	F	0
IM 69	3	right	ACAv	ACAv1	WT	mPFF	M	0
IM 71	3	right	ACAv	ACAv1	WT	mPFF	M	0
IM 72	3	right	ACAv	ACAv1	WT	mPFF	M	0
IM 98	3	right	ACAv	ACAv1	WT	mPFF	M	0
IM 99	3	right	ACAv	ACAv1	WT	mPFF	M	0
IM100	3	right	ACAv	ACAv1	WT	mPFF	M	0
IM 101	3	right	ACAv	ACAv2/3	WT	mPFF	F	0
IM 102	3	right	ACAv	ACAv2/3	WT	mPFF	F	0
IM 103	3	right	ACAv	ACAv2/3	WT	mPFF	F	2
IM 104	3	right	ACAv	ACAv2/3	WT	mPFF	F	3
IM 66	3	right	ACAv	ACAv2/3	WT	mPFF	F	0
IM 67	3	right	ACAv	ACAv2/3	WT	mPFF	F	0
IM 69	3	right	ACAv	ACAv2/3	WT	mPFF	M	0
IM 71	3	right	ACAv	ACAv2/3	WT	mPFF	M	0
IM 72	3	right	ACAv	ACAv2/3	WT	mPFF	M	0
IM 98	3	right	ACAv	ACAv2/3	WT	mPFF	M	0
IM 99	3	right	ACAv	ACAv2/3	WT	mPFF	M	0
IM100	3	right	ACAv	ACAv2/3	WT	mPFF	M	0
IM 101	3	right	ACAv	ACAv5	WT	mPFF	F	3
IM 102	3	right	ACAv	ACAv5	WT	mPFF	F	2
IM 103	3	right	ACAv	ACAv5	WT	mPFF	F	7
IM 104	3	right	ACAv	ACAv5	WT	mPFF	F	2
IM 66	3	right	ACAv	ACAv5	WT	mPFF	F	0
IM 67	3	right	ACAv	ACAv5	WT	mPFF	F	0
IM 69	3	right	ACAv	ACAv5	WT	mPFF	M	2
IM 71	3	right	ACAv	ACAv5	WT	mPFF	M	2
IM 72	3	right	ACAv	ACAv5	WT	mPFF	M	3
IM 98	3	right	ACAv	ACAv5	WT	mPFF	M	2
IM 99	3	right	ACAv	ACAv5	WT	mPFF	M	1
IM100	3	right	ACAv	ACAv5	WT	mPFF	M	3
IM 101	3	right	ACAv	ACAv6a	WT	mPFF	F	2
IM 102	3	right	ACAv	ACAv6a	WT	mPFF	F	0
IM 103	3	right	ACAv	ACAv6a	WT	mPFF	F	0
IM 104	3	right	ACAv	ACAv6a	WT	mPFF	F	2
IM 66	3	right	ACAv	ACAv6a	WT	mPFF	F	0
IM 67	3	right	ACAv	ACAv6a	WT	mPFF	F	0
IM 69	3	right	ACAv	ACAv6a	WT	mPFF	M	0
IM 71	3	right	ACAv	ACAv6a	WT	mPFF	M	0
IM 72	3	right	ACAv	ACAv6a	WT	mPFF	M	0
IM 98	3	right	ACAv	ACAv6a	WT	mPFF	M	3
IM 99	3	right	ACAv	ACAv6a	WT	mPFF	M	1
IM100	3	right	ACAv	ACAv6a	WT	mPFF	M	1
IM 101	3	right	ACAv	ACAv6b	WT	mPFF	F	0
IM 102	3	right	ACAv	ACAv6b	WT	mPFF	F	0
IM 103	3	right	ACAv	ACAv6b	WT	mPFF	F	1
IM 104	3	right	ACAv	ACAv6b	WT	mPFF	F	0
IM 66	3	right	ACAv	ACAv6b	WT	mPFF	F	0
IM 67	3	right	ACAv	ACAv6b	WT	mPFF	F	0
IM 69	3	right	ACAv	ACAv6b	WT	mPFF	M	0
IM 71	3	right	ACAv	ACAv6b	WT	mPFF	M	0
IM 98	3	right	ACAv	ACAv6b	WT	mPFF	M	0
IM 99	3	right	ACAv	ACAv6b	WT	mPFF	M	0
IM100	3	right	ACAv	ACAv6b	WT	mPFF	M	1
IM 101	3	right	ACB	ACB	WT	mPFF	F	0
IM 102	3	right	ACB	ACB	WT	mPFF	F	0
IM 103	3	right	ACB	ACB	WT	mPFF	F	2
IM 104	3	right	ACB	ACB	WT	mPFF	F	0
IM 66	3	right	ACB	ACB	WT	mPFF	F	0
IM 67	3	right	ACB	ACB	WT	mPFF	F	0
IM 69	3	right	ACB	ACB	WT	mPFF	M	0
IM 71	3	right	ACB	ACB	WT	mPFF	M	0
IM 72	3	right	ACB	ACB	WT	mPFF	M	0
IM 98	3	right	ACB	ACB	WT	mPFF	M	2
IM 99	3	right	ACB	ACB	WT	mPFF	M	1
IM100	3	right	ACB	ACB	WT	mPFF	M	3
IM 101	3	right	In	aco	WT	mPFF	F	0
IM 102	3	right	In	aco	WT	mPFF	F	0
IM 103	3	right	In	aco	WT	mPFF	F	0
IM 104	3	right	In	aco	WT	mPFF	F	0
IM 66	3	right	In	aco	WT	mPFF	F	0
IM 67	3	right	In	aco	WT	mPFF	F	0
IM 69	3	right	In	aco	WT	mPFF	M	0
IM 71	3	right	In	aco	WT	mPFF	M	0
IM 72	3	right	In	aco	WT	mPFF	M	0
IM 98	3	right	In	aco	WT	mPFF	M	0
IM 99	3	right	In	aco	WT	mPFF	M	0
IM100	3	right	In	aco	WT	mPFF	M	0
IM 102	3	right	AId	AId1	WT	mPFF	F	0
IM 104	3	right	AId	AId1	WT	mPFF	F	0
IM 66	3	right	AId	AId1	WT	mPFF	F	0
IM 67	3	right	AId	AId1	WT	mPFF	F	0
IM 69	3	right	AId	AId1	WT	mPFF	M	0
IM 71	3	right	AId	AId1	WT	mPFF	M	0
IM 72	3	right	AId	AId1	WT	mPFF	M	0
IM 98	3	right	AId	AId1	WT	mPFF	M	0
IM 99	3	right	AId	AId1	WT	mPFF	M	0
IM100	3	right	AId	AId1	WT	mPFF	M	0
IM 101	3	right	AId	AId2/3	WT	mPFF	F	0
IM 102	3	right	AId	AId2/3	WT	mPFF	F	0
IM 103	3	right	AId	AId2/3	WT	mPFF	F	0
IM 104	3	right	AId	AId2/3	WT	mPFF	F	0
IM 66	3	right	AId	AId2/3	WT	mPFF	F	0
IM 67	3	right	AId	AId2/3	WT	mPFF	F	2
IM 69	3	right	AId	AId2/3	WT	mPFF	M	0
IM 71	3	right	AId	AId2/3	WT	mPFF	M	0
IM 72	3	right	AId	AId2/3	WT	mPFF	M	0
IM 98	3	right	AId	AId2/3	WT	mPFF	M	0
IM 99	3	right	AId	AId2/3	WT	mPFF	M	0
IM100	3	right	AId	AId2/3	WT	mPFF	M	0
IM 101	3	right	AId	AId5	WT	mPFF	F	0
IM 102	3	right	AId	AId5	WT	mPFF	F	3
IM 103	3	right	AId	AId5	WT	mPFF	F	0
IM 104	3	right	AId	AId5	WT	mPFF	F	0
IM 66	3	right	AId	AId5	WT	mPFF	F	0
IM 67	3	right	AId	AId5	WT	mPFF	F	3
IM 69	3	right	AId	AId5	WT	mPFF	M	0
IM 71	3	right	AId	AId5	WT	mPFF	M	4
IM 72	3	right	AId	AId5	WT	mPFF	M	0
IM 98	3	right	AId	AId5	WT	mPFF	M	0
IM 99	3	right	AId	AId5	WT	mPFF	M	0
IM100	3	right	AId	AId5	WT	mPFF	M	2
IM 101	3	right	AId	AId6a	WT	mPFF	F	0
IM 102	3	right	AId	AId6a	WT	mPFF	F	1
IM 103	3	right	AId	AId6a	WT	mPFF	F	0
IM 104	3	right	AId	AId6a	WT	mPFF	F	0
IM 66	3	right	AId	AId6a	WT	mPFF	F	1
IM 67	3	right	AId	AId6a	WT	mPFF	F	0
IM 69	3	right	AId	AId6a	WT	mPFF	M	0
IM 71	3	right	AId	AId6a	WT	mPFF	M	1
IM 72	3	right	AId	AId6a	WT	mPFF	M	1
IM 98	3	right	AId	AId6a	WT	mPFF	M	4
IM 99	3	right	AId	AId6a	WT	mPFF	M	0
IM100	3	right	AId	AId6a	WT	mPFF	M	0
IM 101	3	right	AId	AId6b	WT	mPFF	F	0
IM 102	3	right	AId	AId6b	WT	mPFF	F	0
IM 103	3	right	AId	AId6b	WT	mPFF	F	0
IM 104	3	right	AId	AId6b	WT	mPFF	F	0
IM 66	3	right	AId	AId6b	WT	mPFF	F	0
IM 67	3	right	AId	AId6b	WT	mPFF	F	0
IM 69	3	right	AId	AId6b	WT	mPFF	M	0
IM 71	3	right	AId	AId6b	WT	mPFF	M	0
IM 72	3	right	AId	AId6b	WT	mPFF	M	0
IM 98	3	right	AId	AId6b	WT	mPFF	M	0
IM 99	3	right	AId	AId6b	WT	mPFF	M	0
IM100	3	right	AId	AId6b	WT	mPFF	M	0
IM 103	3	right	AIp	AIp1	WT	mPFF	F	0
IM 98	3	right	AIp	AIp1	WT	mPFF	M	0
IM 99	3	right	AIp	AIp1	WT	mPFF	M	0
IM 103	3	right	AIp	AIp2/3	WT	mPFF	F	0
IM 101	3	right	AIv	AIv1	WT	mPFF	F	0
IM 102	3	right	AIv	AIv1	WT	mPFF	F	0
IM 104	3	right	AIv	AIv1	WT	mPFF	F	0
IM 66	3	right	AIv	AIv1	WT	mPFF	F	0
IM 67	3	right	AIv	AIv1	WT	mPFF	F	0
IM 69	3	right	AIv	AIv1	WT	mPFF	M	0
IM 71	3	right	AIv	AIv1	WT	mPFF	M	0
IM 72	3	right	AIv	AIv1	WT	mPFF	M	0
IM 98	3	right	AIv	AIv1	WT	mPFF	M	0
IM 99	3	right	AIv	AIv1	WT	mPFF	M	0
IM100	3	right	AIv	AIv1	WT	mPFF	M	0
IM 101	3	right	AIv	AIv2/3	WT	mPFF	F	0
IM 102	3	right	AIv	AIv2/3	WT	mPFF	F	0
IM 103	3	right	AIv	AIv2/3	WT	mPFF	F	1
IM 104	3	right	AIv	AIv2/3	WT	mPFF	F	0
IM 66	3	right	AIv	AIv2/3	WT	mPFF	F	0
IM 67	3	right	AIv	AIv2/3	WT	mPFF	F	0
IM 69	3	right	AIv	AIv2/3	WT	mPFF	M	0
IM 71	3	right	AIv	AIv2/3	WT	mPFF	M	0
IM 72	3	right	AIv	AIv2/3	WT	mPFF	M	0
IM 98	3	right	AIv	AIv2/3	WT	mPFF	M	0
IM 99	3	right	AIv	AIv2/3	WT	mPFF	M	0
IM100	3	right	AIv	AIv2/3	WT	mPFF	M	0
IM 101	3	right	AIv	AIv5	WT	mPFF	F	0
IM 102	3	right	AIv	AIv5	WT	mPFF	F	0
IM 103	3	right	AIv	AIv5	WT	mPFF	F	0
IM 104	3	right	AIv	AIv5	WT	mPFF	F	0
IM 66	3	right	AIv	AIv5	WT	mPFF	F	1
IM 67	3	right	AIv	AIv5	WT	mPFF	F	0
IM 69	3	right	AIv	AIv5	WT	mPFF	M	0
IM 71	3	right	AIv	AIv5	WT	mPFF	M	0
IM 72	3	right	AIv	AIv5	WT	mPFF	M	0
IM 98	3	right	AIv	AIv5	WT	mPFF	M	0
IM 99	3	right	AIv	AIv5	WT	mPFF	M	0
IM100	3	right	AIv	AIv5	WT	mPFF	M	0
IM 101	3	right	AIv	AIv6a	WT	mPFF	F	0
IM 102	3	right	AIv	AIv6a	WT	mPFF	F	0
IM 103	3	right	AIv	AIv6a	WT	mPFF	F	1
IM 104	3	right	AIv	AIv6a	WT	mPFF	F	0
IM 66	3	right	AIv	AIv6a	WT	mPFF	F	0
IM 67	3	right	AIv	AIv6a	WT	mPFF	F	0
IM 69	3	right	AIv	AIv6a	WT	mPFF	M	0
IM 71	3	right	AIv	AIv6a	WT	mPFF	M	1
IM 72	3	right	AIv	AIv6a	WT	mPFF	M	0
IM 98	3	right	AIv	AIv6a	WT	mPFF	M	0
IM 99	3	right	AIv	AIv6a	WT	mPFF	M	0
IM100	3	right	AIv	AIv6a	WT	mPFF	M	1
IM 72	3	right	AIv	AIv6b	WT	mPFF	M	0
IM 98	3	right	AVPV	AVPV	WT	mPFF	M	0
IM 99	3	right	AVPV	AVPV	WT	mPFF	M	0
IM 102	3	right	cc	ccb	WT	mPFF	F	0
IM 103	3	right	cc	ccb	WT	mPFF	F	0
IM 98	3	right	cc	ccb	WT	mPFF	M	0
IM 99	3	right	cc	ccb	WT	mPFF	M	0
IM 101	3	right	ccg	ccg	WT	mPFF	F	0
IM 102	3	right	ccg	ccg	WT	mPFF	F	1
IM 103	3	right	ccg	ccg	WT	mPFF	F	0
IM 104	3	right	ccg	ccg	WT	mPFF	F	2
IM 66	3	right	ccg	ccg	WT	mPFF	F	0
IM 67	3	right	ccg	ccg	WT	mPFF	F	1
IM 69	3	right	ccg	ccg	WT	mPFF	M	1
IM 71	3	right	ccg	ccg	WT	mPFF	M	0
IM 72	3	right	ccg	ccg	WT	mPFF	M	0
IM 98	3	right	ccg	ccg	WT	mPFF	M	1
IM 99	3	right	ccg	ccg	WT	mPFF	M	2
IM100	3	right	ccg	ccg	WT	mPFF	M	4
IM 101	3	right	cing	cing	WT	mPFF	F	0
IM 102	3	right	cing	cing	WT	mPFF	F	3
IM 103	3	right	cing	cing	WT	mPFF	F	0
IM 104	3	right	cing	cing	WT	mPFF	F	4
IM 66	3	right	cing	cing	WT	mPFF	F	0
IM 67	3	right	cing	cing	WT	mPFF	F	1
IM 69	3	right	cing	cing	WT	mPFF	M	0
IM 71	3	right	cing	cing	WT	mPFF	M	0
IM 72	3	right	cing	cing	WT	mPFF	M	1
IM 98	3	right	cing	cing	WT	mPFF	M	2
IM 99	3	right	cing	cing	WT	mPFF	M	0
IM100	3	right	cing	cing	WT	mPFF	M	2
IM 101	3	right	CLA	CLA	WT	mPFF	F	0
IM 102	3	right	CLA	CLA	WT	mPFF	F	0
IM 103	3	right	CLA	CLA	WT	mPFF	F	0
IM 104	3	right	CLA	CLA	WT	mPFF	F	2
IM 66	3	right	CLA	CLA	WT	mPFF	F	1
IM 67	3	right	CLA	CLA	WT	mPFF	F	0
IM 69	3	right	CLA	CLA	WT	mPFF	M	0
IM 71	3	right	CLA	CLA	WT	mPFF	M	0
IM 72	3	right	CLA	CLA	WT	mPFF	M	0
IM 98	3	right	CLA	CLA	WT	mPFF	M	0
IM 99	3	right	CLA	CLA	WT	mPFF	M	0
IM100	3	right	CLA	CLA	WT	mPFF	M	1
IM 101	3	right	CP	CP	WT	mPFF	F	19
IM 102	3	right	CP	CP	WT	mPFF	F	21
IM 103	3	right	CP	CP	WT	mPFF	F	5
IM 104	3	right	CP	CP	WT	mPFF	F	22
IM 66	3	right	CP	CP	WT	mPFF	F	0
IM 67	3	right	CP	CP	WT	mPFF	F	2
IM 69	3	right	CP	CP	WT	mPFF	M	2
IM 71	3	right	CP	CP	WT	mPFF	M	3
IM 72	3	right	CP	CP	WT	mPFF	M	0
IM 98	3	right	CP	CP	WT	mPFF	M	16
IM 99	3	right	CP	CP	WT	mPFF	M	20
IM100	3	right	CP	CP	WT	mPFF	M	14
IM 101	3	right	CTXsp	CTXsp	WT	mPFF	F	0
IM 102	3	right	CTXsp	CTXsp	WT	mPFF	F	0
IM 103	3	right	CTXsp	CTXsp	WT	mPFF	F	0
IM 104	3	right	CTXsp	CTXsp	WT	mPFF	F	0
IM 66	3	right	CTXsp	CTXsp	WT	mPFF	F	0
IM 67	3	right	CTXsp	CTXsp	WT	mPFF	F	0
IM 69	3	right	CTXsp	CTXsp	WT	mPFF	M	0
IM 71	3	right	CTXsp	CTXsp	WT	mPFF	M	0
IM 72	3	right	CTXsp	CTXsp	WT	mPFF	M	0
IM 98	3	right	CTXsp	CTXsp	WT	mPFF	M	0
IM 99	3	right	CTXsp	CTXsp	WT	mPFF	M	0
IM100	3	right	CTXsp	CTXsp	WT	mPFF	M	0
IM 72	3	right	DP	DP	WT	mPFF	M	0
IM 101	3	right	ec	ec	WT	mPFF	F	0
IM 102	3	right	ec	ec	WT	mPFF	F	0
IM 103	3	right	ec	ec	WT	mPFF	F	0
IM 104	3	right	ec	ec	WT	mPFF	F	0
IM 66	3	right	ec	ec	WT	mPFF	F	0
IM 67	3	right	ec	ec	WT	mPFF	F	0
IM 69	3	right	ec	ec	WT	mPFF	M	0
IM 71	3	right	ec	ec	WT	mPFF	M	0
IM 72	3	right	ec	ec	WT	mPFF	M	0
IM 98	3	right	ec	ec	WT	mPFF	M	0
IM 99	3	right	ec	ec	WT	mPFF	M	0
IM100	3	right	ec	ec	WT	mPFF	M	0
IM 101	3	right	EP	EPd	WT	mPFF	F	0
IM 102	3	right	EP	EPd	WT	mPFF	F	0
IM 103	3	right	EP	EPd	WT	mPFF	F	0
IM 104	3	right	EP	EPd	WT	mPFF	F	0
IM 66	3	right	EP	EPd	WT	mPFF	F	0
IM 67	3	right	EP	EPd	WT	mPFF	F	0
IM 69	3	right	EP	EPd	WT	mPFF	M	0
IM 71	3	right	EP	EPd	WT	mPFF	M	0
IM 72	3	right	EP	EPd	WT	mPFF	M	0
IM 98	3	right	EP	EPd	WT	mPFF	M	0
IM 99	3	right	EP	EPd	WT	mPFF	M	0
IM100	3	right	EP	EPd	WT	mPFF	M	0
IM 104	3	right	cc	fa	WT	mPFF	F	0
IM 66	3	right	cc	fa	WT	mPFF	F	0
IM 67	3	right	cc	fa	WT	mPFF	F	0
IM 69	3	right	cc	fa	WT	mPFF	M	0
IM 71	3	right	cc	fa	WT	mPFF	M	0
IM 72	3	right	cc	fa	WT	mPFF	M	0
IM 102	3	right	GU	GU1	WT	mPFF	F	0
IM 103	3	right	GU	GU1	WT	mPFF	F	0
IM 104	3	right	GU	GU1	WT	mPFF	F	0
IM 66	3	right	GU	GU1	WT	mPFF	F	0
IM 67	3	right	GU	GU1	WT	mPFF	F	0
IM 69	3	right	GU	GU1	WT	mPFF	M	0
IM 71	3	right	GU	GU1	WT	mPFF	M	0
IM 72	3	right	GU	GU1	WT	mPFF	M	0
IM 98	3	right	GU	GU1	WT	mPFF	M	0
IM 99	3	right	GU	GU1	WT	mPFF	M	0
IM100	3	right	GU	GU1	WT	mPFF	M	0
IM 102	3	right	GU	GU2/3	WT	mPFF	F	0
IM 103	3	right	GU	GU2/3	WT	mPFF	F	0
IM 104	3	right	GU	GU2/3	WT	mPFF	F	0
IM 66	3	right	GU	GU2/3	WT	mPFF	F	0
IM 67	3	right	GU	GU2/3	WT	mPFF	F	0
IM 69	3	right	GU	GU2/3	WT	mPFF	M	0
IM 71	3	right	GU	GU2/3	WT	mPFF	M	0
IM 72	3	right	GU	GU2/3	WT	mPFF	M	0
IM 98	3	right	GU	GU2/3	WT	mPFF	M	0
IM 99	3	right	GU	GU2/3	WT	mPFF	M	0
IM100	3	right	GU	GU2/3	WT	mPFF	M	0
IM 101	3	right	GU	GU4	WT	mPFF	F	0
IM 102	3	right	GU	GU4	WT	mPFF	F	1
IM 103	3	right	GU	GU4	WT	mPFF	F	0
IM 104	3	right	GU	GU4	WT	mPFF	F	0
IM 66	3	right	GU	GU4	WT	mPFF	F	0
IM 67	3	right	GU	GU4	WT	mPFF	F	0
IM 69	3	right	GU	GU4	WT	mPFF	M	0
IM 71	3	right	GU	GU4	WT	mPFF	M	0
IM 72	3	right	GU	GU4	WT	mPFF	M	0
IM 98	3	right	GU	GU4	WT	mPFF	M	0
IM 99	3	right	GU	GU4	WT	mPFF	M	0
IM100	3	right	GU	GU4	WT	mPFF	M	0
IM 101	3	right	GU	GU5	WT	mPFF	F	0
IM 102	3	right	GU	GU5	WT	mPFF	F	1
IM 103	3	right	GU	GU5	WT	mPFF	F	0
IM 104	3	right	GU	GU5	WT	mPFF	F	3
IM 66	3	right	GU	GU5	WT	mPFF	F	0
IM 67	3	right	GU	GU5	WT	mPFF	F	1
IM 69	3	right	GU	GU5	WT	mPFF	M	0
IM 71	3	right	GU	GU5	WT	mPFF	M	0
IM 72	3	right	GU	GU5	WT	mPFF	M	0
IM 98	3	right	GU	GU5	WT	mPFF	M	0
IM 99	3	right	GU	GU5	WT	mPFF	M	1
IM100	3	right	GU	GU5	WT	mPFF	M	1
IM 101	3	right	GU	GU6a	WT	mPFF	F	0
IM 102	3	right	GU	GU6a	WT	mPFF	F	1
IM 103	3	right	GU	GU6a	WT	mPFF	F	0
IM 104	3	right	GU	GU6a	WT	mPFF	F	0
IM 66	3	right	GU	GU6a	WT	mPFF	F	0
IM 67	3	right	GU	GU6a	WT	mPFF	F	2
IM 69	3	right	GU	GU6a	WT	mPFF	M	0
IM 71	3	right	GU	GU6a	WT	mPFF	M	1
IM 98	3	right	GU	GU6a	WT	mPFF	M	0
IM 99	3	right	GU	GU6a	WT	mPFF	M	0
IM100	3	right	GU	GU6a	WT	mPFF	M	0
IM 101	3	right	GU	GU6b	WT	mPFF	F	0
IM 102	3	right	GU	GU6b	WT	mPFF	F	0
IM 103	3	right	GU	GU6b	WT	mPFF	F	0
IM 104	3	right	GU	GU6b	WT	mPFF	F	0
IM 69	3	right	GU	GU6b	WT	mPFF	M	0
IM 98	3	right	GU	GU6b	WT	mPFF	M	0
IM 99	3	right	GU	GU6b	WT	mPFF	M	0
IM100	3	right	GU	GU6b	WT	mPFF	M	0
IM 102	3	right	HY	HY	WT	mPFF	F	0
IM 103	3	right	HY	HY	WT	mPFF	F	0
IM 98	3	right	HY	HY	WT	mPFF	M	0
IM 99	3	right	HY	HY	WT	mPFF	M	0
IM 101	3	right	IG	IG	WT	mPFF	F	0
IM 102	3	right	IG	IG	WT	mPFF	F	0
IM 103	3	right	IG	IG	WT	mPFF	F	0
IM 104	3	right	IG	IG	WT	mPFF	F	0
IM 66	3	right	IG	IG	WT	mPFF	F	0
IM 67	3	right	IG	IG	WT	mPFF	F	0
IM 69	3	right	IG	IG	WT	mPFF	M	0
IM 71	3	right	IG	IG	WT	mPFF	M	0
IM 98	3	right	IG	IG	WT	mPFF	M	0
IM 99	3	right	IG	IG	WT	mPFF	M	0
IM100	3	right	IG	IG	WT	mPFF	M	0
IM 103	3	right	IIn	IIn	WT	mPFF	F	0
IM 98	3	right	IIn	IIn	WT	mPFF	M	0
IM 99	3	right	IIn	IIn	WT	mPFF	M	0
IM 72	3	right	ILA	ILA6a	WT	mPFF	M	0
IM 72	3	right	ILA	ILA6b	WT	mPFF	M	0
IM 101	3	right	lotg	lot	WT	mPFF	F	0
IM 102	3	right	lotg	lot	WT	mPFF	F	0
IM 103	3	right	lotg	lot	WT	mPFF	F	0
IM 104	3	right	lotg	lot	WT	mPFF	F	0
IM 66	3	right	lotg	lot	WT	mPFF	F	0
IM 67	3	right	lotg	lot	WT	mPFF	F	0
IM 69	3	right	lotg	lot	WT	mPFF	M	0
IM 71	3	right	lotg	lot	WT	mPFF	M	0
IM 72	3	right	lotg	lot	WT	mPFF	M	0
IM 98	3	right	lotg	lot	WT	mPFF	M	0
IM 99	3	right	lotg	lot	WT	mPFF	M	0
IM100	3	right	lotg	lot	WT	mPFF	M	0
IM 103	3	right	LPO	LPO	WT	mPFF	F	0
IM 98	3	right	LPO	LPO	WT	mPFF	M	0
IM 99	3	right	LPO	LPO	WT	mPFF	M	0
IM 102	3	right	LS	LSc	WT	mPFF	F	0
IM 101	3	right	LS	LSr	WT	mPFF	F	0
IM 102	3	right	LS	LSr	WT	mPFF	F	0
IM 103	3	right	LS	LSr	WT	mPFF	F	0
IM 104	3	right	LS	LSr	WT	mPFF	F	0
IM 66	3	right	LS	LSr	WT	mPFF	F	0
IM 67	3	right	LS	LSr	WT	mPFF	F	0
IM 69	3	right	LS	LSr	WT	mPFF	M	0
IM 71	3	right	LS	LSr	WT	mPFF	M	0
IM 72	3	right	LS	LSr	WT	mPFF	M	0
IM 98	3	right	LS	LSr	WT	mPFF	M	0
IM 99	3	right	LS	LSr	WT	mPFF	M	0
IM100	3	right	LS	LSr	WT	mPFF	M	0
IM 101	3	right	LS	LSv	WT	mPFF	F	0
IM 102	3	right	LS	LSv	WT	mPFF	F	1
IM 103	3	right	LS	LSv	WT	mPFF	F	0
IM 104	3	right	LS	LSv	WT	mPFF	F	0
IM 66	3	right	LS	LSv	WT	mPFF	F	0
IM 67	3	right	LS	LSv	WT	mPFF	F	0
IM 69	3	right	LS	LSv	WT	mPFF	M	0
IM 71	3	right	LS	LSv	WT	mPFF	M	0
IM 98	3	right	LS	LSv	WT	mPFF	M	0
IM 99	3	right	LS	LSv	WT	mPFF	M	0
IM100	3	right	LS	LSv	WT	mPFF	M	0
IM 101	3	right	MOp	MOp1	WT	mPFF	F	0
IM 102	3	right	MOp	MOp1	WT	mPFF	F	0
IM 103	3	right	MOp	MOp1	WT	mPFF	F	0
IM 104	3	right	MOp	MOp1	WT	mPFF	F	0
IM 66	3	right	MOp	MOp1	WT	mPFF	F	0
IM 67	3	right	MOp	MOp1	WT	mPFF	F	0
IM 69	3	right	MOp	MOp1	WT	mPFF	M	0
IM 71	3	right	MOp	MOp1	WT	mPFF	M	0
IM 72	3	right	MOp	MOp1	WT	mPFF	M	0
IM 98	3	right	MOp	MOp1	WT	mPFF	M	0
IM 99	3	right	MOp	MOp1	WT	mPFF	M	0
IM100	3	right	MOp	MOp1	WT	mPFF	M	0
IM 101	3	right	MOp	MOp2/3	WT	mPFF	F	7
IM 102	3	right	MOp	MOp2/3	WT	mPFF	F	0
IM 103	3	right	MOp	MOp2/3	WT	mPFF	F	0
IM 104	3	right	MOp	MOp2/3	WT	mPFF	F	3
IM 66	3	right	MOp	MOp2/3	WT	mPFF	F	2
IM 67	3	right	MOp	MOp2/3	WT	mPFF	F	6
IM 69	3	right	MOp	MOp2/3	WT	mPFF	M	0
IM 71	3	right	MOp	MOp2/3	WT	mPFF	M	0
IM 72	3	right	MOp	MOp2/3	WT	mPFF	M	2
IM 98	3	right	MOp	MOp2/3	WT	mPFF	M	0
IM 99	3	right	MOp	MOp2/3	WT	mPFF	M	1
IM100	3	right	MOp	MOp2/3	WT	mPFF	M	0
IM 101	3	right	MOp	MOp5	WT	mPFF	F	8
IM 102	3	right	MOp	MOp5	WT	mPFF	F	7
IM 103	3	right	MOp	MOp5	WT	mPFF	F	0
IM 104	3	right	MOp	MOp5	WT	mPFF	F	2
IM 66	3	right	MOp	MOp5	WT	mPFF	F	1
IM 67	3	right	MOp	MOp5	WT	mPFF	F	6
IM 69	3	right	MOp	MOp5	WT	mPFF	M	0
IM 71	3	right	MOp	MOp5	WT	mPFF	M	0
IM 72	3	right	MOp	MOp5	WT	mPFF	M	0
IM 98	3	right	MOp	MOp5	WT	mPFF	M	6
IM 99	3	right	MOp	MOp5	WT	mPFF	M	5
IM100	3	right	MOp	MOp5	WT	mPFF	M	12
IM 101	3	right	MOp	MOp6a	WT	mPFF	F	7
IM 102	3	right	MOp	MOp6a	WT	mPFF	F	16
IM 103	3	right	MOp	MOp6a	WT	mPFF	F	0
IM 104	3	right	MOp	MOp6a	WT	mPFF	F	1
IM 66	3	right	MOp	MOp6a	WT	mPFF	F	6
IM 67	3	right	MOp	MOp6a	WT	mPFF	F	1
IM 69	3	right	MOp	MOp6a	WT	mPFF	M	0
IM 71	3	right	MOp	MOp6a	WT	mPFF	M	4
IM 72	3	right	MOp	MOp6a	WT	mPFF	M	3
IM 98	3	right	MOp	MOp6a	WT	mPFF	M	0
IM 99	3	right	MOp	MOp6a	WT	mPFF	M	9
IM100	3	right	MOp	MOp6a	WT	mPFF	M	0
IM 101	3	right	MOp	MOp6b	WT	mPFF	F	1
IM 102	3	right	MOp	MOp6b	WT	mPFF	F	2
IM 103	3	right	MOp	MOp6b	WT	mPFF	F	0
IM 104	3	right	MOp	MOp6b	WT	mPFF	F	0
IM 66	3	right	MOp	MOp6b	WT	mPFF	F	0
IM 67	3	right	MOp	MOp6b	WT	mPFF	F	0
IM 69	3	right	MOp	MOp6b	WT	mPFF	M	1
IM 71	3	right	MOp	MOp6b	WT	mPFF	M	0
IM 72	3	right	MOp	MOp6b	WT	mPFF	M	0
IM 98	3	right	MOp	MOp6b	WT	mPFF	M	0
IM 99	3	right	MOp	MOp6b	WT	mPFF	M	0
IM100	3	right	MOp	MOp6b	WT	mPFF	M	1
IM 101	3	right	MOs	MOs1	WT	mPFF	F	0
IM 102	3	right	MOs	MOs1	WT	mPFF	F	0
IM 103	3	right	MOs	MOs1	WT	mPFF	F	0
IM 104	3	right	MOs	MOs1	WT	mPFF	F	0
IM 66	3	right	MOs	MOs1	WT	mPFF	F	0
IM 67	3	right	MOs	MOs1	WT	mPFF	F	0
IM 69	3	right	MOs	MOs1	WT	mPFF	M	0
IM 71	3	right	MOs	MOs1	WT	mPFF	M	0
IM 72	3	right	MOs	MOs1	WT	mPFF	M	0
IM 98	3	right	MOs	MOs1	WT	mPFF	M	0
IM 99	3	right	MOs	MOs1	WT	mPFF	M	0
IM100	3	right	MOs	MOs1	WT	mPFF	M	0
IM 101	3	right	MOs	MOs2/3	WT	mPFF	F	3
IM 102	3	right	MOs	MOs2/3	WT	mPFF	F	0
IM 103	3	right	MOs	MOs2/3	WT	mPFF	F	1
IM 104	3	right	MOs	MOs2/3	WT	mPFF	F	5
IM 66	3	right	MOs	MOs2/3	WT	mPFF	F	1
IM 67	3	right	MOs	MOs2/3	WT	mPFF	F	0
IM 69	3	right	MOs	MOs2/3	WT	mPFF	M	5
IM 71	3	right	MOs	MOs2/3	WT	mPFF	M	2
IM 72	3	right	MOs	MOs2/3	WT	mPFF	M	6
IM 98	3	right	MOs	MOs2/3	WT	mPFF	M	1
IM 99	3	right	MOs	MOs2/3	WT	mPFF	M	1
IM100	3	right	MOs	MOs2/3	WT	mPFF	M	4
IM 101	3	right	MOs	MOs5	WT	mPFF	F	42
IM 102	3	right	MOs	MOs5	WT	mPFF	F	23
IM 103	3	right	MOs	MOs5	WT	mPFF	F	1
IM 104	3	right	MOs	MOs5	WT	mPFF	F	37
IM 66	3	right	MOs	MOs5	WT	mPFF	F	7
IM 67	3	right	MOs	MOs5	WT	mPFF	F	18
IM 69	3	right	MOs	MOs5	WT	mPFF	M	11
IM 71	3	right	MOs	MOs5	WT	mPFF	M	4
IM 72	3	right	MOs	MOs5	WT	mPFF	M	8
IM 98	3	right	MOs	MOs5	WT	mPFF	M	20
IM 99	3	right	MOs	MOs5	WT	mPFF	M	31
IM100	3	right	MOs	MOs5	WT	mPFF	M	26
IM 101	3	right	MOs	MOs6a	WT	mPFF	F	6
IM 102	3	right	MOs	MOs6a	WT	mPFF	F	11
IM 103	3	right	MOs	MOs6a	WT	mPFF	F	0
IM 104	3	right	MOs	MOs6a	WT	mPFF	F	4
IM 66	3	right	MOs	MOs6a	WT	mPFF	F	5
IM 67	3	right	MOs	MOs6a	WT	mPFF	F	1
IM 69	3	right	MOs	MOs6a	WT	mPFF	M	0
IM 71	3	right	MOs	MOs6a	WT	mPFF	M	5
IM 72	3	right	MOs	MOs6a	WT	mPFF	M	3
IM 98	3	right	MOs	MOs6a	WT	mPFF	M	9
IM 99	3	right	MOs	MOs6a	WT	mPFF	M	4
IM100	3	right	MOs	MOs6a	WT	mPFF	M	6
IM 101	3	right	MOs	MOs6b	WT	mPFF	F	0
IM 102	3	right	MOs	MOs6b	WT	mPFF	F	4
IM 103	3	right	MOs	MOs6b	WT	mPFF	F	0
IM 104	3	right	MOs	MOs6b	WT	mPFF	F	0
IM 66	3	right	MOs	MOs6b	WT	mPFF	F	0
IM 67	3	right	MOs	MOs6b	WT	mPFF	F	0
IM 69	3	right	MOs	MOs6b	WT	mPFF	M	1
IM 71	3	right	MOs	MOs6b	WT	mPFF	M	1
IM 72	3	right	MOs	MOs6b	WT	mPFF	M	0
IM 98	3	right	MOs	MOs6b	WT	mPFF	M	0
IM 99	3	right	MOs	MOs6b	WT	mPFF	M	1
IM100	3	right	MOs	MOs6b	WT	mPFF	M	1
IM 101	3	right	MS	MS	WT	mPFF	F	0
IM 102	3	right	MS	MS	WT	mPFF	F	0
IM 103	3	right	MS	MS	WT	mPFF	F	0
IM 104	3	right	MS	MS	WT	mPFF	F	0
IM 66	3	right	MS	MS	WT	mPFF	F	0
IM 67	3	right	MS	MS	WT	mPFF	F	0
IM 69	3	right	MS	MS	WT	mPFF	M	0
IM 71	3	right	MS	MS	WT	mPFF	M	0
IM 98	3	right	MS	MS	WT	mPFF	M	0
IM 99	3	right	MS	MS	WT	mPFF	M	0
IM100	3	right	MS	MS	WT	mPFF	M	0
IM 101	3	right	None	None	WT	mPFF	F	0
IM 102	3	right	None	None	WT	mPFF	F	0
IM 103	3	right	None	None	WT	mPFF	F	0
IM 104	3	right	None	None	WT	mPFF	F	0
IM 66	3	right	None	None	WT	mPFF	F	0
IM 67	3	right	None	None	WT	mPFF	F	0
IM 69	3	right	None	None	WT	mPFF	M	0
IM 71	3	right	None	None	WT	mPFF	M	0
IM 72	3	right	None	None	WT	mPFF	M	0
IM 98	3	right	None	None	WT	mPFF	M	0
IM 99	3	right	None	None	WT	mPFF	M	0
IM100	3	right	None	None	WT	mPFF	M	0
IM 101	3	right	NDB	NDB	WT	mPFF	F	0
IM 102	3	right	NDB	NDB	WT	mPFF	F	0
IM 103	3	right	NDB	NDB	WT	mPFF	F	0
IM 104	3	right	NDB	NDB	WT	mPFF	F	0
IM 66	3	right	NDB	NDB	WT	mPFF	F	0
IM 67	3	right	NDB	NDB	WT	mPFF	F	0
IM 69	3	right	NDB	NDB	WT	mPFF	M	0
IM 71	3	right	NDB	NDB	WT	mPFF	M	0
IM 72	3	right	NDB	NDB	WT	mPFF	M	0
IM 98	3	right	NDB	NDB	WT	mPFF	M	0
IM 99	3	right	NDB	NDB	WT	mPFF	M	0
IM100	3	right	NDB	NDB	WT	mPFF	M	0
IM 101	3	right	OLF	OLF	WT	mPFF	F	0
IM 102	3	right	OLF	OLF	WT	mPFF	F	0
IM 103	3	right	OLF	OLF	WT	mPFF	F	0
IM 104	3	right	OLF	OLF	WT	mPFF	F	0
IM 66	3	right	OLF	OLF	WT	mPFF	F	0
IM 67	3	right	OLF	OLF	WT	mPFF	F	0
IM 69	3	right	OLF	OLF	WT	mPFF	M	0
IM 71	3	right	OLF	OLF	WT	mPFF	M	0
IM 72	3	right	OLF	OLF	WT	mPFF	M	0
IM 98	3	right	OLF	OLF	WT	mPFF	M	0
IM 99	3	right	OLF	OLF	WT	mPFF	M	0
IM100	3	right	OLF	OLF	WT	mPFF	M	0
IM 101	3	right	OT	OT	WT	mPFF	F	0
IM 102	3	right	OT	OT	WT	mPFF	F	0
IM 103	3	right	OT	OT	WT	mPFF	F	0
IM 104	3	right	OT	OT	WT	mPFF	F	0
IM 66	3	right	OT	OT	WT	mPFF	F	0
IM 67	3	right	OT	OT	WT	mPFF	F	0
IM 69	3	right	OT	OT	WT	mPFF	M	0
IM 71	3	right	OT	OT	WT	mPFF	M	0
IM 72	3	right	OT	OT	WT	mPFF	M	0
IM 98	3	right	OT	OT	WT	mPFF	M	0
IM 99	3	right	OT	OT	WT	mPFF	M	0
IM100	3	right	OT	OT	WT	mPFF	M	0
IM 101	3	right	PAL	PAL	WT	mPFF	F	0
IM 102	3	right	PAL	PAL	WT	mPFF	F	0
IM 103	3	right	PAL	PAL	WT	mPFF	F	0
IM 104	3	right	PAL	PAL	WT	mPFF	F	0
IM 66	3	right	PAL	PAL	WT	mPFF	F	0
IM 67	3	right	PAL	PAL	WT	mPFF	F	0
IM 69	3	right	PAL	PAL	WT	mPFF	M	0
IM 71	3	right	PAL	PAL	WT	mPFF	M	0
IM 72	3	right	PAL	PAL	WT	mPFF	M	0
IM 98	3	right	PAL	PAL	WT	mPFF	M	0
IM 99	3	right	PAL	PAL	WT	mPFF	M	0
IM100	3	right	PAL	PAL	WT	mPFF	M	0
IM 101	3	right	PIR	PIR	WT	mPFF	F	0
IM 102	3	right	PIR	PIR	WT	mPFF	F	0
IM 103	3	right	PIR	PIR	WT	mPFF	F	1
IM 104	3	right	PIR	PIR	WT	mPFF	F	0
IM 66	3	right	PIR	PIR	WT	mPFF	F	0
IM 67	3	right	PIR	PIR	WT	mPFF	F	0
IM 69	3	right	PIR	PIR	WT	mPFF	M	2
IM 71	3	right	PIR	PIR	WT	mPFF	M	0
IM 72	3	right	PIR	PIR	WT	mPFF	M	0
IM 98	3	right	PIR	PIR	WT	mPFF	M	0
IM 99	3	right	PIR	PIR	WT	mPFF	M	7
IM100	3	right	PIR	PIR	WT	mPFF	M	0
IM 72	3	right	PL	PL5	WT	mPFF	M	0
IM 72	3	right	PL	PL6a	WT	mPFF	M	0
IM 72	3	right	PL	PL6b	WT	mPFF	M	0
IM 101	3	right	scwm	scwm	WT	mPFF	F	0
IM 102	3	right	scwm	scwm	WT	mPFF	F	1
IM 103	3	right	scwm	scwm	WT	mPFF	F	0
IM 104	3	right	scwm	scwm	WT	mPFF	F	0
IM 66	3	right	scwm	scwm	WT	mPFF	F	0
IM 67	3	right	scwm	scwm	WT	mPFF	F	0
IM 69	3	right	scwm	scwm	WT	mPFF	M	0
IM 71	3	right	scwm	scwm	WT	mPFF	M	0
IM 72	3	right	scwm	scwm	WT	mPFF	M	0
IM 98	3	right	scwm	scwm	WT	mPFF	M	0
IM 99	3	right	scwm	scwm	WT	mPFF	M	0
IM100	3	right	scwm	scwm	WT	mPFF	M	0
IM 101	3	right	SEZ	SEZ	WT	mPFF	F	0
IM 102	3	right	SEZ	SEZ	WT	mPFF	F	0
IM 103	3	right	SEZ	SEZ	WT	mPFF	F	0
IM 104	3	right	SEZ	SEZ	WT	mPFF	F	0
IM 66	3	right	SEZ	SEZ	WT	mPFF	F	0
IM 67	3	right	SEZ	SEZ	WT	mPFF	F	0
IM 69	3	right	SEZ	SEZ	WT	mPFF	M	0
IM 71	3	right	SEZ	SEZ	WT	mPFF	M	0
IM 72	3	right	SEZ	SEZ	WT	mPFF	M	0
IM 98	3	right	SEZ	SEZ	WT	mPFF	M	0
IM 99	3	right	SEZ	SEZ	WT	mPFF	M	0
IM100	3	right	SEZ	SEZ	WT	mPFF	M	0
IM 101	3	right	SH	SH	WT	mPFF	F	0
IM 103	3	right	SH	SH	WT	mPFF	F	0
IM 104	3	right	SH	SH	WT	mPFF	F	0
IM 66	3	right	SH	SH	WT	mPFF	F	0
IM 67	3	right	SH	SH	WT	mPFF	F	0
IM 69	3	right	SH	SH	WT	mPFF	M	0
IM 71	3	right	SH	SH	WT	mPFF	M	0
IM100	3	right	SH	SH	WT	mPFF	M	0
IM 101	3	right	SI	SI	WT	mPFF	F	0
IM 102	3	right	SI	SI	WT	mPFF	F	0
IM 103	3	right	SI	SI	WT	mPFF	F	0
IM 104	3	right	SI	SI	WT	mPFF	F	0
IM 66	3	right	SI	SI	WT	mPFF	F	0
IM 67	3	right	SI	SI	WT	mPFF	F	0
IM 69	3	right	SI	SI	WT	mPFF	M	0
IM 71	3	right	SI	SI	WT	mPFF	M	0
IM 72	3	right	SI	SI	WT	mPFF	M	0
IM 98	3	right	SI	SI	WT	mPFF	M	0
IM 99	3	right	SI	SI	WT	mPFF	M	0
IM100	3	right	SI	SI	WT	mPFF	M	0
IM 101	3	right	SSp-m	SSp-m1	WT	mPFF	F	0
IM 102	3	right	SSp-m	SSp-m1	WT	mPFF	F	0
IM 103	3	right	SSp-m	SSp-m1	WT	mPFF	F	0
IM 104	3	right	SSp-m	SSp-m1	WT	mPFF	F	0
IM 66	3	right	SSp-m	SSp-m1	WT	mPFF	F	0
IM 67	3	right	SSp-m	SSp-m1	WT	mPFF	F	0
IM 69	3	right	SSp-m	SSp-m1	WT	mPFF	M	0
IM 71	3	right	SSp-m	SSp-m1	WT	mPFF	M	0
IM 72	3	right	SSp-m	SSp-m1	WT	mPFF	M	0
IM 98	3	right	SSp-m	SSp-m1	WT	mPFF	M	0
IM 99	3	right	SSp-m	SSp-m1	WT	mPFF	M	0
IM100	3	right	SSp-m	SSp-m1	WT	mPFF	M	0
IM 101	3	right	SSp-m	SSp-m2/3	WT	mPFF	F	0
IM 102	3	right	SSp-m	SSp-m2/3	WT	mPFF	F	0
IM 103	3	right	SSp-m	SSp-m2/3	WT	mPFF	F	0
IM 104	3	right	SSp-m	SSp-m2/3	WT	mPFF	F	0
IM 66	3	right	SSp-m	SSp-m2/3	WT	mPFF	F	0
IM 67	3	right	SSp-m	SSp-m2/3	WT	mPFF	F	0
IM 69	3	right	SSp-m	SSp-m2/3	WT	mPFF	M	0
IM 71	3	right	SSp-m	SSp-m2/3	WT	mPFF	M	0
IM 72	3	right	SSp-m	SSp-m2/3	WT	mPFF	M	0
IM 98	3	right	SSp-m	SSp-m2/3	WT	mPFF	M	0
IM 99	3	right	SSp-m	SSp-m2/3	WT	mPFF	M	0
IM100	3	right	SSp-m	SSp-m2/3	WT	mPFF	M	0
IM 101	3	right	SSp-m	SSp-m4	WT	mPFF	F	1
IM 102	3	right	SSp-m	SSp-m4	WT	mPFF	F	0
IM 103	3	right	SSp-m	SSp-m4	WT	mPFF	F	0
IM 104	3	right	SSp-m	SSp-m4	WT	mPFF	F	0
IM 66	3	right	SSp-m	SSp-m4	WT	mPFF	F	0
IM 67	3	right	SSp-m	SSp-m4	WT	mPFF	F	0
IM 69	3	right	SSp-m	SSp-m4	WT	mPFF	M	0
IM 71	3	right	SSp-m	SSp-m4	WT	mPFF	M	0
IM 72	3	right	SSp-m	SSp-m4	WT	mPFF	M	0
IM 98	3	right	SSp-m	SSp-m4	WT	mPFF	M	0
IM 99	3	right	SSp-m	SSp-m4	WT	mPFF	M	0
IM100	3	right	SSp-m	SSp-m4	WT	mPFF	M	0
IM 101	3	right	SSp-m	SSp-m5	WT	mPFF	F	0
IM 102	3	right	SSp-m	SSp-m5	WT	mPFF	F	0
IM 103	3	right	SSp-m	SSp-m5	WT	mPFF	F	0
IM 104	3	right	SSp-m	SSp-m5	WT	mPFF	F	0
IM 66	3	right	SSp-m	SSp-m5	WT	mPFF	F	0
IM 67	3	right	SSp-m	SSp-m5	WT	mPFF	F	0
IM 69	3	right	SSp-m	SSp-m5	WT	mPFF	M	0
IM 71	3	right	SSp-m	SSp-m5	WT	mPFF	M	0
IM 72	3	right	SSp-m	SSp-m5	WT	mPFF	M	0
IM 98	3	right	SSp-m	SSp-m5	WT	mPFF	M	0
IM 99	3	right	SSp-m	SSp-m5	WT	mPFF	M	0
IM100	3	right	SSp-m	SSp-m5	WT	mPFF	M	0
IM 101	3	right	SSp-m	SSp-m6a	WT	mPFF	F	0
IM 102	3	right	SSp-m	SSp-m6a	WT	mPFF	F	2
IM 103	3	right	SSp-m	SSp-m6a	WT	mPFF	F	0
IM 104	3	right	SSp-m	SSp-m6a	WT	mPFF	F	0
IM 66	3	right	SSp-m	SSp-m6a	WT	mPFF	F	0
IM 67	3	right	SSp-m	SSp-m6a	WT	mPFF	F	2
IM 69	3	right	SSp-m	SSp-m6a	WT	mPFF	M	0
IM 71	3	right	SSp-m	SSp-m6a	WT	mPFF	M	0
IM 98	3	right	SSp-m	SSp-m6a	WT	mPFF	M	0
IM 99	3	right	SSp-m	SSp-m6a	WT	mPFF	M	1
IM100	3	right	SSp-m	SSp-m6a	WT	mPFF	M	0
IM 101	3	right	SSp-m	SSp-m6b	WT	mPFF	F	0
IM 102	3	right	SSp-m	SSp-m6b	WT	mPFF	F	0
IM 103	3	right	SSp-m	SSp-m6b	WT	mPFF	F	0
IM 104	3	right	SSp-m	SSp-m6b	WT	mPFF	F	0
IM 98	3	right	SSp-m	SSp-m6b	WT	mPFF	M	0
IM 99	3	right	SSp-m	SSp-m6b	WT	mPFF	M	0
IM100	3	right	SSp-m	SSp-m6b	WT	mPFF	M	0
IM 101	3	right	SSp-ul	SSp-ul1	WT	mPFF	F	0
IM 102	3	right	SSp-ul	SSp-ul1	WT	mPFF	F	0
IM 103	3	right	SSp-ul	SSp-ul1	WT	mPFF	F	0
IM 104	3	right	SSp-ul	SSp-ul1	WT	mPFF	F	0
IM 66	3	right	SSp-ul	SSp-ul1	WT	mPFF	F	0
IM 67	3	right	SSp-ul	SSp-ul1	WT	mPFF	F	0
IM 69	3	right	SSp-ul	SSp-ul1	WT	mPFF	M	0
IM 71	3	right	SSp-ul	SSp-ul1	WT	mPFF	M	0
IM 98	3	right	SSp-ul	SSp-ul1	WT	mPFF	M	0
IM 99	3	right	SSp-ul	SSp-ul1	WT	mPFF	M	0
IM100	3	right	SSp-ul	SSp-ul1	WT	mPFF	M	0
IM 101	3	right	SSp-ul	SSp-ul2/3	WT	mPFF	F	0
IM 102	3	right	SSp-ul	SSp-ul2/3	WT	mPFF	F	0
IM 103	3	right	SSp-ul	SSp-ul2/3	WT	mPFF	F	0
IM 104	3	right	SSp-ul	SSp-ul2/3	WT	mPFF	F	0
IM 67	3	right	SSp-ul	SSp-ul2/3	WT	mPFF	F	0
IM 69	3	right	SSp-ul	SSp-ul2/3	WT	mPFF	M	0
IM 71	3	right	SSp-ul	SSp-ul2/3	WT	mPFF	M	0
IM 98	3	right	SSp-ul	SSp-ul2/3	WT	mPFF	M	0
IM 99	3	right	SSp-ul	SSp-ul2/3	WT	mPFF	M	0
IM100	3	right	SSp-ul	SSp-ul2/3	WT	mPFF	M	0
IM 101	3	right	SSp-ul	SSp-ul4	WT	mPFF	F	1
IM 102	3	right	SSp-ul	SSp-ul4	WT	mPFF	F	0
IM 103	3	right	SSp-ul	SSp-ul4	WT	mPFF	F	0
IM 104	3	right	SSp-ul	SSp-ul4	WT	mPFF	F	0
IM 98	3	right	SSp-ul	SSp-ul4	WT	mPFF	M	0
IM 99	3	right	SSp-ul	SSp-ul4	WT	mPFF	M	0
IM 101	3	right	SSp-ul	SSp-ul5	WT	mPFF	F	0
IM 102	3	right	SSp-ul	SSp-ul5	WT	mPFF	F	0
IM 103	3	right	SSp-ul	SSp-ul5	WT	mPFF	F	0
IM 98	3	right	SSp-ul	SSp-ul5	WT	mPFF	M	0
IM 99	3	right	SSp-ul	SSp-ul5	WT	mPFF	M	0
IM 102	3	right	SSp-ul	SSp-ul6a	WT	mPFF	F	0
IM 103	3	right	SSp-ul	SSp-ul6a	WT	mPFF	F	0
IM 98	3	right	SSp-ul	SSp-ul6a	WT	mPFF	M	0
IM 99	3	right	SSp-ul	SSp-ul6a	WT	mPFF	M	0
IM 102	3	right	SSs	SSs1	WT	mPFF	F	0
IM 103	3	right	SSs	SSs1	WT	mPFF	F	0
IM 104	3	right	SSs	SSs1	WT	mPFF	F	0
IM 66	3	right	SSs	SSs1	WT	mPFF	F	0
IM 67	3	right	SSs	SSs1	WT	mPFF	F	0
IM 69	3	right	SSs	SSs1	WT	mPFF	M	0
IM 98	3	right	SSs	SSs1	WT	mPFF	M	0
IM 99	3	right	SSs	SSs1	WT	mPFF	M	0
IM100	3	right	SSs	SSs1	WT	mPFF	M	0
IM 102	3	right	SSs	SSs2/3	WT	mPFF	F	0
IM 103	3	right	SSs	SSs2/3	WT	mPFF	F	0
IM 104	3	right	SSs	SSs2/3	WT	mPFF	F	0
IM 98	3	right	SSs	SSs2/3	WT	mPFF	M	0
IM 99	3	right	SSs	SSs2/3	WT	mPFF	M	0
IM100	3	right	SSs	SSs2/3	WT	mPFF	M	0
IM 102	3	right	SSs	SSs4	WT	mPFF	F	2
IM 103	3	right	SSs	SSs4	WT	mPFF	F	0
IM 98	3	right	SSs	SSs4	WT	mPFF	M	0
IM 99	3	right	SSs	SSs4	WT	mPFF	M	1
IM 102	3	right	SSs	SSs5	WT	mPFF	F	1
IM 103	3	right	SSs	SSs5	WT	mPFF	F	0
IM 98	3	right	SSs	SSs5	WT	mPFF	M	0
IM 99	3	right	SSs	SSs5	WT	mPFF	M	0
IM 103	3	right	SSs	SSs6a	WT	mPFF	F	0
IM 101	3	right	STR	STR	WT	mPFF	F	0
IM 102	3	right	STR	STR	WT	mPFF	F	0
IM 103	3	right	STR	STR	WT	mPFF	F	0
IM 104	3	right	STR	STR	WT	mPFF	F	0
IM 66	3	right	STR	STR	WT	mPFF	F	0
IM 67	3	right	STR	STR	WT	mPFF	F	0
IM 69	3	right	STR	STR	WT	mPFF	M	0
IM 71	3	right	STR	STR	WT	mPFF	M	0
IM 72	3	right	STR	STR	WT	mPFF	M	0
IM 98	3	right	STR	STR	WT	mPFF	M	0
IM 99	3	right	STR	STR	WT	mPFF	M	0
IM100	3	right	STR	STR	WT	mPFF	M	0
IM 72	3	right	TT	TTd	WT	mPFF	M	0
IM 103	3	right	VISC	VISC1	WT	mPFF	F	0
IM 101	3	right	VL	VL	WT	mPFF	F	0
IM 102	3	right	VL	VL	WT	mPFF	F	0
IM 103	3	right	VL	VL	WT	mPFF	F	0
IM 104	3	right	VL	VL	WT	mPFF	F	1
IM 66	3	right	VL	VL	WT	mPFF	F	0
IM 67	3	right	VL	VL	WT	mPFF	F	0
IM 69	3	right	VL	VL	WT	mPFF	M	0
IM 71	3	right	VL	VL	WT	mPFF	M	0
IM 72	3	right	VL	VL	WT	mPFF	M	0
IM 98	3	right	VL	VL	WT	mPFF	M	1
IM 99	3	right	VL	VL	WT	mPFF	M	0
IM100	3	right	VL	VL	WT	mPFF	M	1

## Sheet: Fig.6E
Fig. 6E: Quantification of pSyn Inclusions by coritical layer (Mouse)
2/3	5	6
0	62.5	37.5
11.4286	57.1429	31.4286
18.75	75	6.25
11.7647	29.4118	58.8235
32.1429	46.4286	21.4286
6.97674	65.1163	27.907
6.66667	60	33.3333
7.31707	53.6585	39.0244
6.97674	62.7907	30.2326
3.7037	46.2963	50
7.40741	74.0741	18.5185
14.2857	78.5714	7.14286

## Sheet: Fig.6F
Fig. 6F: Quantification of pSyn+ cell also positve for Slc17A7 or Gad1 (Mouse)
	Slc17a7/pSyn	Slc17a7/pSyn	Slc17a7/pSyn	Slc17a7/pSyn	Slc17a7/pSyn	Slc17a7/pSyn	Slc17a7/pSyn	Slc17a7/pSyn	Slc17a7/pSyn	Slc17a7/pSyn	Slc17a7/pSyn	Slc17a7/pSyn	Gad1/pSyn	Gad1/pSyn	Gad1/pSyn	Gad1/pSyn	Gad1/pSyn	Gad1/pSyn	Gad1/pSyn	Gad1/pSyn	Gad1/pSyn	Gad1/pSyn	Gad1/pSyn	Gad1/pSyn
L2/3		100	100	100	75	100	50	66.6667	100	100	100	100		0	0	0	0	0	0	0	0	0	0	0
L5	95.2381	59.127	81.25	55.5556	100	94.4444	80.5861	97.2222	74.5299	90.4762	77.5946	100	0	0	0	0	0	0	0	0	0	0	0	0
L6	100	100	100	70	87.5	63.0952	55.5556	61.1111	60	68.8889	38.8889		0	0	0	0	0	0	0	0	0	0	0	0

## Sheet: Fig.6I
Fig. 6I: Quantifcation of pSyn+ cells also postive for Rorb
2/3	5	6
58.3333	53.7374	0
50	59.3137	0
33.3333	35.5699	0
52.7778	45.098	6.25
25	34.6667	11.1111
80	67.1717	26.4957
100	73.0159	22.9437
	55.3922	7.77778
80.5556	75.813	42.8571
94.4444	60.1191	19.7619
33.3333	76.3363	34.9783
100	65.2778	0

## Sheet: Fig.6J
Fig. 6J: Quantification of pSyn+ cells also positive for Pcp4
2/3	5	6
58.3333	53.7374	0
50	59.3137	0
33.3333	35.5699	0
52.7778	45.098	6.25
25	34.6667	11.1111
80	67.1717	26.4957
100	73.0159	22.9437
	55.3922	7.77778
80.5556	75.813	42.8571
94.4444	60.1191	19.7619
33.3333	76.3363	34.9783
100	65.2778	0

## Sheet: Fig.6M
Fig. 6M: Quantification of pSyn+ cells also postive for Lamp5
2/3	5	6
30	14.2857	0
20	5.66038	0
22.2222	8	0
14.2857	11.3636	0
20	12.963	0
42.8571	32.5581	0
9.09091	25.7143	3.33333
18.1818	29.3103	0
40	31.25	0
0	15.5172	0
50	21.4286	0
0	8.21918	0

## Sheet: Fig.7D
Fig. 7D: Quantification of Lewy Bodies by layer (Human)
2/3	5	6
21.3793	48.9655	29.6552
25.8065	52.6882	21.5054
23.8095	57.1429	19.0476
11.1111	83.3333	5.55556
6.97674	46.5116	46.5116
12.5	58.3333	29.1667
14.2857	50	35.7143
15.7895	57.8947	26.3158
31.25	68.75	0
16.6667	55.5556	27.7778
11.1111	55.5556	33.3333
14.8148	14.8148	70.3704

## Sheet: Fig.7E
Fig. 7E Quantification of pSyn+ cells which are also postive for SLC17A7 or GAD1 (Human)
	SLC17A7/pSyn	SLC17A7/pSyn	SLC17A7/pSyn	SLC17A7/pSyn	SLC17A7/pSyn	SLC17A7/pSyn	SLC17A7/pSyn	SLC17A7/pSyn	SLC17A7/pSyn	SLC17A7/pSyn	SLC17A7/pSyn	SLC17A7/pSyn	GAD1/pSyn	GAD1/pSyn	GAD1/pSyn	GAD1/pSyn	GAD1/pSyn	GAD1/pSyn	GAD1/pSyn	GAD1/pSyn	GAD1/pSyn	GAD1/pSyn	GAD1/pSyn	GAD1/pSyn
L2/3	83.871	75	60	100	100	66.6667	75	66.6667	80	100	100	75	3.22581	0	20	0	0	33.3333	25	33.3333	0	0	0	25
L5	88.7324	79.5918	91.6667	66.6667	85	78.5714	78.5714	72.7273	72.7273	90	70	50	1.40845	2.04082	0	0	0	0	0	0	0	10	0	0
L6	86.0465	85	75	0	90	100	50	80		40	50	89.4737	0	0	0	0	0	0	0	0		0	0	0

## Sheet: Fig.7I
Fig. 7I: Quantification of pSyn+ cells also postive for SMI-32 or SATB2
SATB2/pSyn	SMI-32/pSyn
55.5556	26.9841
69.2308	7.69231
58.6207	17.2414
91.6667	0
84.6154	15.3846
86.9565	8.69565

[truncated: 5 more sheets: Supp. Fig. 1, Supp.Fig.4a, Supp.Fig.4b, Supp. Fig. 11, Supp. Fig. 14D]
